# Supplementary material for: N-[4-(Benzyl­sulfamo­yl)phen­yl]acetamide
Source: Acta Crystallogr Sect E Struct Rep Online. 2010 Jul 17;66(Pt 8):o2048. doi: 10.1107/S1600536810027698 (PMC3007500; doi:10.1107/S1600536810027698)
Supplement: Supplementary file 2 [file e-66-o2048-Isup2.hkl]

#
# h,k,l, Fc-squared, Fo-squared, sigma(Fo-squared) and status flag
#
data_I
_shelx_title ' AHMAD02_0m in P2(1)/n'
_shelx_refln_list_code          4
_shelx_F_calc_maximum      119.95
_exptl_crystal_F_000       639.90
_reflns_d_resolution_high  0.7570
 
loop_
 _symmetry_equiv_pos_as_xyz
 'x, y, z'
 '-x+1/2, y+1/2, -z+1/2'
 '-x, -y, -z'
 'x-1/2, -y-1/2, z-1/2'
 
_cell_length_a     9.0646
_cell_length_b    13.6888
_cell_length_c    12.1651
_cell_angle_alpha  90.000
_cell_angle_beta   98.635
_cell_angle_gamma  90.000
 
_shelx_F_squared_multiplier     1.000
 
loop_
 _refln_index_h
 _refln_index_k
 _refln_index_l
 _refln_F_squared_calc
 _refln_F_squared_meas
 _refln_F_squared_sigma
 _refln_observed_status
   2   0   0        7.00        4.15      0.60 o
   4   0   0      334.23      305.04      7.29 o
   6   0   0       12.72       14.79      2.22 o
   8   0   0      193.97      217.74      7.88 o
  10   0   0        7.18        9.17      5.01 o
   1   1   0      239.32      137.63      5.30 o
   3   1   0        8.92       12.79      0.75 o
   4   1   0      196.97      215.49      3.92 o
   5   1   0       50.53       52.13      2.21 o
   6   1   0      200.74      210.06      4.54 o
   7   1   0       94.21       93.85      3.15 o
   8   1   0        0.85        0.60      1.64 o
   9   1   0        8.76        3.58      2.94 o
  10   1   0       59.89       76.64      6.43 o
  11   1   0        9.82       12.96      4.25 o
   0   2   0      628.31      644.95     15.95 o
   2   2   0     7465.93     7628.75    255.06 o
   3   2   0       97.26       92.67      1.58 o
   4   2   0      897.64     1004.19     12.65 o
   5   2   0      331.10      343.27      5.85 o
   6   2   0       26.47       31.03      1.76 o
   7   2   0       35.15       35.43      2.11 o
   8   2   0        0.30       -2.14      1.61 o
   9   2   0       10.24       13.57      2.32 o
  10   2   0        2.52        4.23      3.34 o
  11   2   0       59.06       68.65      6.63 o
   2   3   0     4360.09     4450.03     47.47 o
   3   3   0     2415.40     2639.45     28.44 o
   4   3   0     1243.00     1422.94     16.67 o
   5   3   0      148.58      170.64      3.37 o
   6   3   0       29.39       28.55      2.05 o
   7   3   0        0.03       -1.23      1.23 o
   8   3   0      168.74      159.74      6.92 o
   9   3   0       75.21       77.61      7.02 o
  10   3   0      105.24      111.82     18.55 o
  11   3   0        3.06        3.29      5.51 o
   0   4   0        5.17        1.59      0.80 o
   1   4   0    14386.90    14321.18    476.32 o
   2   4   0     5123.74     5427.78     64.56 o
   3   4   0        3.48        1.33      0.54 o
   4   4   0      114.73      115.82      2.38 o
   5   4   0      155.22      146.23      3.92 o
   6   4   0      175.52      189.07      3.97 o
   7   4   0      270.20      275.49      6.15 o
   8   4   0        8.64        7.85      1.82 o
   9   4   0        0.29        1.75      2.87 o
  10   4   0        1.67       -1.03      3.87 o
  11   4   0       73.09      101.13      8.31 o
   1   5   0       47.42       51.31      2.03 o
   2   5   0      887.27      856.84      9.88 o
   3   5   0      690.01      689.56      8.71 o
   4   5   0      116.19      140.41      2.68 o
   5   5   0        1.36       -0.16      0.83 o
   6   5   0       56.32       47.29      2.68 o
   7   5   0       19.59       17.64      1.90 o
   8   5   0      115.08       96.11      4.42 o
   9   5   0        0.88       -4.01      2.67 o
  10   5   0       24.65       26.92      4.80 o
  11   5   0        4.22        0.52      3.87 o
   0   6   0     2803.92     3006.58     51.13 o
   1   6   0     1699.10     1818.40     19.88 o
   2   6   0        0.13        0.52      0.62 o
   3   6   0     2522.09     2669.90     34.90 o
   4   6   0     1839.60     2014.89     23.65 o
   5   6   0       67.41       68.50      2.36 o
   6   6   0       55.84       52.42      2.17 o
   7   6   0       93.18       81.77      3.47 o
   8   6   0        0.02       -3.37      2.38 o
   9   6   0       68.18       63.78      5.89 o
  10   6   0       40.33       51.05      5.81 o
  11   6   0        0.15        5.82      4.20 o
   1   7   0      536.88      554.03      7.46 o
   2   7   0     2206.55     2319.44     28.59 o
   3   7   0        6.22        8.83      1.18 o
   4   7   0      285.89      292.55      5.00 o
   5   7   0       45.72       49.20      2.05 o
   6   7   0      582.65      607.56     10.36 o
   7   7   0        7.08        5.97      1.75 o
   8   7   0       15.13       16.45      2.56 o
   9   7   0       33.89       34.69      4.87 o
  10   7   0       13.04       18.98      4.49 o
   0   8   0     1769.84     1976.60     35.12 o
   1   8   0       90.93       87.89      2.79 o
   2   8   0        1.33        0.59      1.04 o
   3   8   0     1102.28     1089.62     15.55 o
   4   8   0      355.70      351.69      5.90 o
   5   8   0      360.73      366.00      5.79 o
   6   8   0       94.38       91.72      4.24 o
   7   8   0       48.68       39.69      3.17 o
   8   8   0       14.42       14.14      2.47 o
   9   8   0        0.26       -0.76      3.28 o
  10   8   0        2.80        1.99      4.22 o
   1   9   0      486.73      546.42      8.23 o
   2   9   0       35.67       34.41      2.22 o
   3   9   0      930.62      969.29     18.34 o
   4   9   0      149.57      138.05      4.71 o
   5   9   0      204.61      201.81      4.39 o
   6   9   0        5.26        6.03      1.92 o
   7   9   0        1.07        0.33      1.94 o
   8   9   0       18.11       14.29      2.64 o
   9   9   0       62.91       64.42      6.95 o
  10   9   0        0.47        5.68      6.44 o
   0  10   0      198.63      208.73      6.99 o
   1  10   0        2.51        1.20      1.27 o
   2  10   0        2.17        3.19      1.39 o
   3  10   0      277.91      264.29      6.58 o
   4  10   0      302.01      277.11      6.93 o
   5  10   0      555.11      575.98     10.47 o
   6  10   0        0.00        2.04      1.70 o
   7  10   0       13.10       16.89      2.67 o
   8  10   0       40.13       39.13      4.23 o
   9  10   0        1.38        2.30      3.85 o
   1  11   0      165.67      152.32      4.35 o
   2  11   0      821.89      857.40     14.15 o
   3  11   0      107.16      104.65      6.38 o
   4  11   0        4.53        3.05      1.78 o
   5  11   0        3.69        1.08      1.60 o
   6  11   0       49.03       44.75      3.26 o
   7  11   0        0.12       -2.11      2.54 o
   8  11   0       16.18       16.61      3.55 o
   9  11   0        8.36        8.01      4.33 o
   0  12   0      268.14      260.22      8.64 o
   1  12   0        1.64       -0.90      1.46 o
   2  12   0       36.25       35.64      2.73 o
   3  12   0       12.91       16.72      3.45 o
   4  12   0      173.05      172.07      5.69 o
   5  12   0       61.10       56.90      3.28 o
   6  12   0        8.59        9.54      2.54 o
   7  12   0        1.02        4.00      2.92 o
   8  12   0       24.13       38.39      4.65 o
   1  13   0        3.13       -0.65      1.49 o
   2  13   0       26.69       29.65      2.86 o
   3  13   0        8.19        6.73      2.11 o
   4  13   0       25.09       24.39      3.12 o
   5  13   0       32.25       25.13      3.48 o
   6  13   0       12.16       13.57      3.02 o
   7  13   0        4.36        4.03      3.13 o
   8  13   0       20.53       26.85      8.74 o
   0  14   0       23.81       15.81      3.26 o
   1  14   0      144.76      143.13      5.56 o
   2  14   0        2.57        0.73      2.05 o
   3  14   0       22.41       21.44      2.87 o
   4  14   0       78.45       74.34      4.46 o
   5  14   0        4.71        2.72      2.59 o
   6  14   0        9.69        9.60      2.93 o
   7  14   0       46.91       46.12      5.38 o
   1  15   0       44.31       50.66      3.80 o
   2  15   0       68.95       80.63      4.65 o
   3  15   0        7.75        7.11      2.48 o
   4  15   0       61.51       50.34      3.98 o
   5  15   0       28.21       36.51      4.20 o
   6  15   0        1.32        3.79      3.41 o
   0  16   0        1.08       -0.73      3.78 o
   1  16   0       31.90       33.20      3.93 o
   2  16   0        4.07        2.16      2.43 o
   3  16   0        0.97        0.51      3.01 o
   4  16   0        5.06        1.24      3.21 o
   5  16   0        8.75       10.10      4.66 o
   1  17   0       17.75       21.60      5.21 o
   2  17   0       14.19       13.73      4.80 o
   3  17   0       58.30       58.50      6.94 o
   4  17   0        5.28        4.87      5.87 o
   1  18   0       25.95       39.09      6.36 o
 -11   0   1       21.41       31.51      6.87 o
  -9   0   1       31.96       24.20      5.30 o
  -7   0   1      889.05      903.50     23.59 o
  -5   0   1       32.90       39.80      2.22 o
  -3   0   1     1077.67     1060.99     29.00 o
   1   0   1     3129.14     2842.96    271.10 o
   3   0   1      533.47      545.69      9.91 o
   5   0   1     1878.51     2142.39     74.40 o
   7   0   1     1426.12     1450.48     37.62 o
   9   0   1      242.25      243.60     14.75 o
  11   0   1        1.71        1.72      5.44 o
 -11   1   1        0.19       -1.11      3.94 o
 -10   1   1        8.74        2.74      3.18 o
  -9   1   1        1.67       -3.51      2.34 o
  -8   1   1      140.39      147.25      6.63 o
  -7   1   1      155.99      155.31      4.36 o
  -6   1   1      577.42      590.70      9.80 o
  -5   1   1     2848.91     3067.62     46.75 o
  -4   1   1      736.84      692.08     10.49 o
  -3   1   1      137.60      120.17      2.11 o
  -2   1   1     1333.07     1292.14     18.29 o
  -1   1   1       87.27       54.71      2.43 o
   0   1   1        1.03       -0.14      0.09 o
   1   1   1     2888.43     2882.34     49.96 o
   2   1   1      763.96      823.78      9.64 o
   3   1   1       11.03        8.62      0.66 o
   4   1   1        5.54        7.44      0.78 o
   5   1   1      209.16      206.64      4.62 o
   6   1   1      408.26      401.56      8.70 o
   7   1   1      486.58      510.37     10.97 o
   8   1   1       10.82        2.53      2.12 o
   9   1   1       38.79       38.90      4.91 o
  10   1   1       33.39       49.74      5.76 o
  11   1   1       12.15       12.02      4.44 o
 -11   2   1       18.34       20.42      4.51 o
 -10   2   1       29.99       30.39      4.38 o
  -9   2   1       71.50       71.41      5.42 o
  -8   2   1        1.62        1.51      1.44 o
  -7   2   1       36.66       42.89      2.66 o
  -6   2   1     1430.29     1504.95     20.00 o
  -5   2   1        5.36        3.77      0.82 o
  -4   2   1     1989.92     2079.04     29.37 o
  -3   2   1      115.63       81.93      1.57 o
  -2   2   1      394.77      347.35      4.58 o
  -1   2   1        7.90        5.11      0.41 o
   0   2   1     2777.24     2814.18     40.30 o
   1   2   1        0.07       -0.51      0.34 o
   2   2   1     1375.92     1500.93     15.59 o
   3   2   1       97.77       93.73      1.68 o
   4   2   1      325.14      364.45      4.94 o
   5   2   1      422.69      479.65      7.25 o
   6   2   1        1.74        0.71      1.19 o
   7   2   1      701.38      683.62     13.72 o
   8   2   1      545.72      546.64     15.26 o
   9   2   1      202.36      208.40      9.67 o
  10   2   1        0.60       -4.78      3.19 o
  11   2   1        0.40       -1.00      3.65 o
 -11   3   1        4.43        2.48      5.73 o
 -10   3   1       15.78       19.15      3.89 o
  -9   3   1       33.67       39.29      4.30 o
  -8   3   1      146.74      154.27      4.35 o
  -7   3   1       41.86       39.46      1.70 o
  -6   3   1      318.90      336.67      5.41 o
  -5   3   1      183.75      204.35      3.93 o
  -4   3   1      772.20      783.07     12.84 o
  -3   3   1      792.24      851.66     13.17 o
  -2   3   1        7.76       16.85      0.81 o
  -1   3   1        0.63       -0.59      0.39 o
   0   3   1     1427.64     1481.50     15.34 o
   1   3   1     5894.69     6148.53     72.85 o
   2   3   1     2145.16     2175.92     22.46 o
   3   3   1      390.85      435.54      5.62 o
   4   3   1       23.80       19.00      1.06 o
   5   3   1       20.91       17.11      1.22 o
   6   3   1     1733.71     1742.57     31.02 o
   7   3   1        0.91       -0.50      1.59 o
   8   3   1        0.59       -3.02      2.01 o
   9   3   1       17.17       15.20      4.94 o
  10   3   1       76.77       82.97      7.13 o
  11   3   1        0.65        0.20      3.90 o
 -11   4   1       18.39       21.84      4.57 o
 -10   4   1        0.59       -3.86      2.87 o
  -9   4   1       57.07       47.61      4.73 o
  -8   4   1       31.97       32.78      2.23 o
  -7   4   1       84.08      102.55      2.82 o
  -6   4   1      301.55      321.97      5.38 o
  -5   4   1       86.96       91.10      2.25 o
  -4   4   1        8.33       12.35      0.86 o
  -3   4   1     1089.38     1159.03     12.92 o
  -2   4   1     1290.08     1339.53     15.65 o
  -1   4   1      122.58      138.07      2.37 o
   0   4   1     1362.31     1462.41     14.67 o
   1   4   1     7431.74     7608.68     80.64 o
   2   4   1     1206.78     1290.76     14.35 o
   3   4   1       39.99       36.88      1.23 o
   4   4   1        4.66        3.69      0.96 o
   5   4   1      299.57      283.26      5.35 o
   6   4   1       45.32       47.07      2.98 o
   7   4   1        2.11        1.51      1.74 o
   8   4   1      584.27      603.37     14.96 o
   9   4   1        0.35       -0.98      2.14 o
  10   4   1       50.40       40.63     13.25 o
  11   4   1       28.88       31.86      5.47 o
 -11   5   1       13.46        9.92      4.18 o
 -10   5   1        0.02        0.98      3.22 o
  -9   5   1       52.01       63.38      5.40 o
  -8   5   1        8.18        8.34      1.64 o
  -7   5   1      272.70      291.47      5.74 o
  -6   5   1      105.90      104.98      2.81 o
  -5   5   1      755.57      809.80     11.52 o
  -4   5   1      182.35      204.36      3.28 o
  -3   5   1       18.56       31.01      1.24 o
  -2   5   1      489.73      583.25      7.01 o
  -1   5   1      101.07       78.96      1.52 o
   0   5   1        0.39        2.73      0.56 o
   1   5   1     2726.41     2952.41     30.43 o
   2   5   1      479.81      399.47      4.92 o
   3   5   1      849.76      935.62     10.87 o
   4   5   1      106.67      111.04      3.03 o
   5   5   1      344.07      349.17      5.91 o
   6   5   1      548.67      499.48      9.92 o
   7   5   1      189.32      182.40      5.69 o
   8   5   1        2.16        2.17      1.89 o
   9   5   1      134.24      132.81      6.17 o
  10   5   1        0.01        2.88      3.53 o
  11   5   1        0.39       -0.51      5.23 o
 -11   6   1       45.02       61.65      6.53 o
 -10   6   1       26.27       24.45      4.61 o
  -9   6   1       16.68       18.24      3.69 o
  -8   6   1       91.13       86.71      4.22 o
  -7   6   1      306.92      314.49      7.25 o
  -6   6   1        0.66       -0.32      1.13 o
  -5   6   1       86.10       91.39      2.37 o
  -4   6   1        2.88       -0.25      0.70 o
  -3   6   1      462.62      458.86     10.33 o
  -2   6   1       42.14       47.45      1.93 o
  -1   6   1       31.82       28.26      1.08 o
   0   6   1     1653.33     1743.31     17.66 o
   1   6   1        0.78        1.83      0.71 o
   2   6   1       18.28       18.07      1.16 o
   3   6   1     3648.88     3721.82     40.27 o
   4   6   1       21.74       27.04      1.86 o
   5   6   1      779.91      742.68     11.07 o
   6   6   1       67.10       60.79      2.51 o
   7   6   1      150.14      144.61      6.25 o
   8   6   1       88.71       85.96      5.13 o
   9   6   1       50.10       66.25      5.35 o
  10   6   1       19.84       24.95      4.98 o
  11   6   1      108.17      129.97      9.72 o
 -11   7   1        6.84        0.79      3.91 o
 -10   7   1       31.05       35.10      5.73 o
  -9   7   1       22.50       18.67      3.82 o
  -8   7   1        6.99        7.26      2.06 o
  -7   7   1       30.99       33.75      2.48 o
  -6   7   1      259.87      260.49      5.56 o
  -5   7   1      332.28      337.30      6.44 o
  -4   7   1      265.23      297.39      4.98 o
  -3   7   1      461.05      541.47      8.32 o
  -2   7   1      448.72      408.75      7.26 o
  -1   7   1     2362.93     2382.08     32.56 o
   0   7   1       18.87       23.22      1.29 o
   1   7   1     1371.44     1374.72     17.55 o
   2   7   1      560.07      623.77      8.80 o
   3   7   1      116.09       94.79      3.15 o
   4   7   1      139.16      158.52      3.47 o
   5   7   1      371.83      386.07      7.15 o
   6   7   1        6.71        7.31      1.54 o
   7   7   1      640.85      626.20     13.60 o
   8   7   1        0.04       -1.61      2.20 o
   9   7   1        1.85        3.46      3.57 o
  10   7   1       17.21       14.64      4.61 o
 -10   8   1       13.93       11.06      4.09 o
  -9   8   1        8.45        6.64      2.93 o
  -8   8   1        9.18       12.54      2.33 o
  -7   8   1      201.80      204.36      5.91 o
  -6   8   1      408.62      426.90      7.35 o
  -5   8   1       59.32       49.01      1.95 o
  -4   8   1      164.19      157.24      4.33 o
  -3   8   1       18.72       22.94      2.09 o
  -2   8   1      240.56      244.71      5.49 o
  -1   8   1      126.41      128.14      3.10 o
   0   8   1       98.64       96.53      3.03 o
   1   8   1      217.00      230.60      4.55 o
   2   8   1      988.28      987.25     14.20 o
   3   8   1      704.08      652.08     10.01 o
   4   8   1      522.40      474.71      7.96 o
   5   8   1      834.42      779.91     11.89 o
   6   8   1       97.45       93.18      3.78 o
   7   8   1       90.68       87.18      4.41 o
   8   8   1        8.78        9.40      3.03 o
   9   8   1       11.57       12.65      4.10 o
  10   8   1       81.05       89.16     14.61 o
 -10   9   1       46.76       41.01      5.79 o
  -9   9   1       24.83       23.71      4.71 o
  -8   9   1       62.67       61.95      4.09 o
  -7   9   1        0.31        0.08      1.67 o
  -6   9   1      194.29      194.38      4.58 o
  -5   9   1      114.49      115.71      3.65 o
  -4   9   1       94.50      102.28      4.86 o
  -3   9   1        8.08        7.20      1.38 o
  -2   9   1      224.14      218.96      5.24 o
  -1   9   1      372.59      419.37      6.70 o
   0   9   1      204.00      187.35      3.92 o
   1   9   1      141.38      138.73      3.55 o
   2   9   1      475.69      453.89      7.67 o
   3   9   1      230.43      231.86      4.84 o
   4   9   1        1.56        1.60      1.30 o
   5   9   1      255.71      249.02      6.37 o
   6   9   1      688.05      670.97     12.80 o
   7   9   1       15.24       11.82      3.93 o
   8   9   1        1.33       -1.09      2.39 o
   9   9   1       15.79       17.11      4.50 o
  10   9   1       56.38       62.69      7.13 o
  -9  10   1        0.66        5.40      3.68 o
  -8  10   1      116.66      109.06      5.48 o
  -7  10   1        9.14        6.43      2.23 o
  -6  10   1       28.72       30.12      2.75 o
  -5  10   1       22.87       23.01      2.18 o
  -4  10   1      127.73      125.26      8.23 o
  -3  10   1      571.10      573.25     11.21 o
  -2  10   1      554.98      551.29     10.83 o
  -1  10   1       53.33       47.83      2.59 o
   0  10   1       96.63       92.53      3.34 o
   1  10   1      198.56      183.76      4.62 o
   2  10   1      157.49      149.40      4.20 o
   3  10   1        0.02       -0.34      1.30 o
   4  10   1     1404.28     1357.19     23.23 o
   5  10   1        3.27        5.77      1.68 o
   6  10   1      100.95       95.08      6.00 o
   7  10   1       19.16       17.01      3.96 o
   8  10   1       76.22       71.44      6.18 o
   9  10   1        3.39        1.71      6.73 o
  -9  11   1       24.58       29.47      5.20 o
  -8  11   1       23.22       30.00      4.00 o
  -7  11   1       18.25       14.84      2.67 o
  -6  11   1       75.37       73.03      3.98 o
  -5  11   1      139.89      134.35      4.46 o
  -4  11   1        0.29        0.16      1.64 o
  -3  11   1      100.07       89.92      4.40 o
  -2  11   1        0.83        0.19      1.30 o
  -1  11   1      255.05      255.79      5.83 o
   0  11   1       10.32       13.14      1.77 o
   1  11   1       13.27       10.26      1.86 o
   2  11   1      541.03      556.21     10.14 o
   3  11   1      148.40      167.18      6.24 o
   4  11   1       49.61       56.84      3.46 o
   5  11   1       47.29       50.88      3.00 o
   6  11   1      408.76      409.46     13.54 o
   7  11   1        0.00       -0.47      3.43 o
   8  11   1        3.05        1.08      2.89 o
   9  11   1       48.91       62.31      6.98 o
  -8  12   1       13.81       14.99      3.57 o
  -7  12   1       67.58       71.92      6.37 o
  -6  12   1       41.17       43.63      3.41 o
  -5  12   1        7.79        8.00      1.93 o
  -4  12   1        0.14       -2.40      1.62 o
  -3  12   1       41.96       35.43      2.88 o
  -2  12   1       25.38       24.86      2.59 o
  -1  12   1       12.83       11.28      1.80 o
   0  12   1        2.33        0.31      1.49 o
   1  12   1       21.81       20.71      2.24 o
   2  12   1      255.32      261.02      6.17 o
   3  12   1       38.76       36.49      3.94 o
   4  12   1      476.34      466.46     10.40 o
   5  12   1      238.89      239.64      6.25 o
   6  12   1        1.55        0.78      2.80 o
   7  12   1      134.22      140.13     15.41 o
   8  12   1       13.07        8.64      3.46 o
  -8  13   1        0.20       -3.60      6.01 o
  -7  13   1        0.64        3.32      2.98 o
  -6  13   1        0.06       -0.73      2.06 o
  -5  13   1       18.84       25.07      2.92 o
  -4  13   1       24.79       19.76      2.62 o
  -3  13   1        8.22        7.62      2.17 o
  -2  13   1      144.83      139.25      5.31 o
  -1  13   1       51.79       50.85      2.96 o
   0  13   1       46.10       42.45      2.82 o
   1  13   1        0.14        0.26      1.59 o
   2  13   1       57.28       50.88      3.51 o
   3  13   1       70.32       74.49      4.20 o
   4  13   1        0.07       -0.35      2.24 o
   5  13   1      177.70      173.31      6.24 o
   6  13   1       10.87        7.60      3.26 o
   7  13   1       28.22       27.92      4.27 o
   8  13   1        8.57       -0.40      3.18 o
  -7  14   1       38.82       39.27      4.90 o
  -6  14   1        8.29        8.04      3.32 o
  -5  14   1        8.01        7.24      2.47 o
  -4  14   1       44.10       40.21      3.42 o
  -3  14   1       31.00       31.21      3.15 o
  -2  14   1        1.75       -0.20      2.03 o
  -1  14   1        9.47       12.91      2.48 o
   0  14   1      191.21      197.10      5.63 o
   1  14   1       66.33       75.23      3.82 o
   2  14   1       45.72       54.37      4.00 o
   3  14   1      394.19      404.69     12.21 o
   4  14   1       40.60       52.25      3.91 o
   5  14   1      113.98      104.08      5.33 o
   6  14   1       86.92       93.60      6.88 o
   7  14   1        1.23        1.32      3.22 o
  -6  15   1        7.72        7.55      3.10 o
  -5  15   1        5.29        0.60      2.66 o
  -4  15   1        1.62        1.14      2.22 o
  -3  15   1        7.25        9.99      2.58 o
  -2  15   1       20.91       19.64      2.92 o
  -1  15   1       62.89       70.32      4.31 o
   0  15   1       31.00       37.28      3.44 o
   1  15   1      166.58      205.50      8.70 o
   2  15   1       26.04       35.43      3.45 o
   3  15   1       14.03       16.05      2.87 o
   4  15   1        4.99        4.30      2.64 o
   5  15   1       30.84       24.10      5.46 o
   6  15   1       45.24       46.39      6.68 o
  -5  16   1        0.00        0.20      3.92 o
  -4  16   1       24.33       30.67      6.52 o
  -3  16   1        9.74        6.12      2.92 o
  -2  16   1        1.65        2.95      3.13 o
  -1  16   1       10.58        8.06      3.11 o
   0  16   1       12.65       13.88      3.31 o
   1  16   1       42.87       43.18      4.47 o
   2  16   1       34.98       38.96      4.82 o
   3  16   1        7.48        8.18      3.89 o
   4  16   1       40.10       35.56      4.65 o
   5  16   1       25.98       16.54      5.27 o
  -4  17   1        0.26       -1.15      4.05 o
  -3  17   1        2.85        3.15      4.18 o
  -2  17   1       48.49       55.16      8.09 o
  -1  17   1       90.92       98.33      8.46 o
   0  17   1        0.24        4.08      4.02 o
   1  17   1       30.56       30.72      5.62 o
   2  17   1       90.47       79.62     15.90 o
   3  17   1       49.66       49.10      6.73 o
   0  18   1       57.64       63.25      7.66 o
 -10   0   2      117.26      147.51     10.74 o
  -8   0   2      144.39      144.36      8.74 o
  -4   0   2     4739.48     5331.75    131.70 o
  -2   0   2     7779.49     8070.52    196.76 o
   2   0   2       11.71       16.58      1.20 o
   4   0   2      502.76      444.27      8.74 o
   6   0   2        9.21        7.38      2.43 o
   8   0   2     1002.05     1093.14     42.96 o
  10   0   2        9.54       16.61      6.44 o
 -11   1   2        2.03        4.22      3.48 o
 -10   1   2       12.36       10.38      3.39 o
  -9   1   2       17.77       15.34      5.08 o
  -8   1   2       80.80       80.42      4.79 o
  -7   1   2      330.30      321.38      6.65 o
  -6   1   2      349.52      412.66      9.74 o
  -5   1   2      210.15      212.23      6.86 o
  -4   1   2       39.37       27.01      2.75 o
  -3   1   2      209.95      207.42      5.24 o
  -2   1   2     1036.83      970.53     15.68 o
  -1   1   2     1340.64     1353.11     23.34 o
   1   1   2     3736.97     3678.96     41.31 o
   2   1   2     3595.07     3684.33     44.03 o
   3   1   2       55.51       48.35      1.68 o
   4   1   2      451.69      509.84      7.00 o
   5   1   2      792.11      896.09     13.71 o
   6   1   2      615.01      584.58     11.62 o
   7   1   2      308.60      310.35     11.29 o
   8   1   2       76.99       64.23      9.60 o
   9   1   2      104.90      121.33      8.09 o
  10   1   2      261.76      273.45     12.25 o
  11   1   2        7.00        9.95      9.38 o
 -11   2   2       13.94        9.61      3.64 o
 -10   2   2        2.56        3.00      2.83 o
  -9   2   2       39.39       33.79      3.84 o
  -8   2   2      645.72      616.65     17.20 o
  -7   2   2      171.78      184.19      4.88 o
  -6   2   2        1.25        6.71      1.85 o
  -5   2   2        1.32       -0.28      0.75 o
  -4   2   2      896.58      992.15     15.95 o
  -3   2   2     1772.01     1763.71     22.96 o
  -2   2   2      338.89      310.13      4.56 o
  -1   2   2        4.62        8.98      0.56 o
   0   2   2     1588.97     1768.31     19.06 o
   1   2   2      200.92      160.72      2.60 o
   2   2   2     1520.03     1530.32     17.69 o
   3   2   2      542.89      595.91      7.45 o
   4   2   2      661.38      794.24      9.79 o
   5   2   2      866.47      934.56     16.07 o
   6   2   2       42.42       43.69      3.21 o
   7   2   2      335.68      347.49      9.77 o
   8   2   2      578.01      585.89     14.76 o
   9   2   2       87.88       95.58     16.25 o
  10   2   2        5.05        6.29      3.98 o
  11   2   2       17.12        9.76      4.87 o
 -11   3   2        2.61        3.45      3.53 o
 -10   3   2       53.80       45.87      5.66 o
  -9   3   2       82.52       98.42      5.89 o
  -8   3   2        0.63        3.59      1.95 o
  -7   3   2       24.00       16.16      1.63 o
  -6   3   2        9.98        7.85      1.12 o
  -5   3   2     1967.65     2128.08     32.99 o
  -4   3   2      201.95      189.37      3.50 o
  -3   3   2      936.41     1093.47     13.73 o
  -2   3   2      473.94      478.98      6.31 o
  -1   3   2     1399.94     1375.52     15.77 o
   0   3   2     1483.08     1571.70     17.10 o
   1   3   2     5391.15     5773.01     64.66 o
   2   3   2     2107.54     2247.04     25.73 o
   3   3   2      512.44      486.70      6.32 o
   4   3   2        9.63       11.16      0.88 o
   5   3   2      192.24      175.67      3.99 o
   6   3   2        0.09        2.17      1.14 o
   7   3   2      366.48      370.18     12.48 o
   8   3   2      187.10      184.12      7.09 o
   9   3   2      304.11      285.61     12.00 o
  10   3   2        0.06        1.25      3.48 o
  11   3   2       36.60       37.53      6.07 o
 -11   4   2       17.31       15.43      4.18 o
 -10   4   2        2.27        1.40      2.83 o
  -9   4   2       27.19       29.62      3.78 o
  -8   4   2        2.52        2.72      1.42 o
  -7   4   2       46.18       44.60      1.74 o
  -6   4   2      212.67      208.72      4.90 o
  -5   4   2      971.00     1091.48     16.13 o
  -4   4   2      315.00      341.78      5.84 o
  -3   4   2      345.37      328.43      4.46 o
  -2   4   2        0.14        1.17      0.51 o
  -1   4   2      403.78      428.03      5.85 o
   0   4   2      518.20      523.12      5.96 o
   1   4   2     7376.61     7407.32     88.24 o
   2   4   2      883.57      840.70     10.27 o
   3   4   2      265.32      294.09      4.04 o
   4   4   2      219.06      200.14      4.08 o
   5   4   2      307.42      283.47      7.07 o
   6   4   2      370.14      395.82      7.40 o
   7   4   2     1139.71     1118.44     24.83 o
   8   4   2      160.73      156.01      6.62 o
   9   4   2      136.29      152.20      8.79 o
  10   4   2       34.24       34.08      5.36 o
  11   4   2       15.92       11.33      4.81 o
 -11   5   2        2.32        4.04      3.68 o
 -10   5   2        9.13        4.79      3.87 o
  -9   5   2       15.29       16.88      2.90 o
  -8   5   2      194.88      173.79      5.30 o
  -7   5   2      100.45       96.92      3.10 o
  -6   5   2        9.14        9.92      1.18 o
  -5   5   2       48.88       46.74      2.01 o
  -4   5   2       46.94       21.47      1.22 o
  -3   5   2        0.97        0.16      0.51 o
  -2   5   2        5.89        4.15      0.61 o
  -1   5   2     1596.73     1541.32     17.02 o
   0   5   2     1110.00     1282.91     13.71 o
   1   5   2      561.10      589.63      7.00 o
   2   5   2        4.74        7.91      0.94 o
   3   5   2      265.48      244.23      4.30 o
   4   5   2      442.81      406.82      7.06 o
   5   5   2       20.47       17.13      1.98 o
   6   5   2     1197.40     1176.85     22.12 o
   7   5   2        0.02       -0.96      1.58 o
   8   5   2       22.56       25.81      5.12 o
   9   5   2      111.28      115.30      6.14 o
  10   5   2       24.90       22.89      5.08 o
  11   5   2       73.38       93.66      8.56 o
 -11   6   2        1.59        4.12      3.83 o
 -10   6   2        2.82        5.53      3.34 o
  -9   6   2       18.09       15.40      2.90 o
  -8   6   2        0.14        0.11      1.59 o
  -7   6   2       15.33       15.79      1.76 o
  -6   6   2     1120.34     1100.98     16.62 o
  -5   6   2       25.82       26.95      1.41 o
  -4   6   2      934.80     1000.65     11.59 o
  -3   6   2      105.39      118.24      3.64 o
  -2   6   2      625.13      792.71      9.90 o
  -1   6   2      986.07     1045.97     11.93 o
   0   6   2      245.52      220.50      4.23 o
   1   6   2       42.62       47.03      1.98 o
   2   6   2        0.36        2.72      0.86 o
   3   6   2      149.82      159.26      3.24 o
   4   6   2      632.12      672.23     15.64 o
   5   6   2      366.69      359.72      8.24 o
   6   6   2       26.87       29.79      3.51 o
   7   6   2       34.98       37.17      2.63 o
   8   6   2      170.91      184.33      7.34 o
   9   6   2        0.16        1.05      2.41 o
  10   6   2       19.07       15.42      4.59 o
 -11   7   2        2.08        2.31      3.78 o
 -10   7   2        2.58        4.09      4.87 o
  -9   7   2       21.70       17.63      3.13 o
  -8   7   2       47.92       50.49      3.34 o
  -7   7   2        7.15        7.30      1.88 o
  -6   7   2      112.36      122.50      3.25 o
  -5   7   2        4.07        1.05      0.87 o
  -4   7   2      115.22       97.36      3.32 o
  -3   7   2        6.44       12.78      1.08 o
  -2   7   2      138.27      173.28      4.93 o
  -1   7   2       24.67       25.08      1.26 o
   0   7   2     2614.15     2725.49     33.40 o
   1   7   2        4.66        1.42      0.95 o
   2   7   2      715.30      715.52     10.67 o
   3   7   2     1104.89     1071.28     14.19 o
   4   7   2      213.89      188.07      4.42 o
   5   7   2      312.15      291.97      6.05 o
   6   7   2      379.79      374.20      8.22 o
   7   7   2      267.24      243.08      8.56 o
   8   7   2        9.98       10.45      3.61 o
   9   7   2       25.48       25.95      4.13 o
  10   7   2       30.72       27.53      5.36 o
 -10   8   2        0.51        2.80      3.36 o
  -9   8   2        4.05        0.91      2.57 o
  -8   8   2        2.55        2.66      1.95 o
  -7   8   2      402.21      387.60      8.38 o
  -6   8   2       59.64       59.53      2.93 o
  -5   8   2      195.60      200.79      4.01 o
  -4   8   2        0.36       -0.44      0.91 o
  -3   8   2        4.34       -0.21      0.86 o
  -2   8   2     1534.54     1649.49     33.16 o
  -1   8   2      125.48      157.15      3.29 o
   0   8   2      860.26      871.15     12.68 o
   1   8   2      303.08      272.87      5.18 o
   2   8   2      217.94      217.57      4.54 o
   3   8   2       59.40       70.87      2.68 o
   4   8   2       13.01       11.52      1.44 o
   5   8   2      879.43      886.52     14.44 o
   6   8   2        9.73       10.99      1.88 o
   7   8   2       43.24       40.28      3.99 o
   8   8   2       27.77       28.99      4.37 o
   9   8   2        5.67        4.19      4.58 o
  10   8   2       17.94       17.13      5.01 o
 -10   9   2        7.26        7.78      3.89 o
  -9   9   2       18.49       17.71      3.38 o
  -8   9   2        2.23       -1.51      2.31 o
  -7   9   2      149.74      159.02      5.07 o
  -6   9   2        0.01       -1.28      1.39 o
  -5   9   2      633.84      614.17      9.87 o
  -4   9   2        7.87        7.63      1.40 o
  -3   9   2        8.74       18.42      1.49 o
  -2   9   2       63.07       67.47      3.30 o
  -1   9   2      188.90      200.46      5.13 o
   0   9   2       89.76       88.76      3.15 o
   1   9   2        0.13        0.14      1.07 o
   2   9   2       98.13       94.40      3.14 o
   3   9   2      153.15      152.00      4.41 o
   4   9   2      291.23      287.84      6.22 o
   5   9   2       24.93       35.36      2.35 o
   6   9   2       63.80       58.72      3.19 o
   7   9   2       74.62       66.40      5.06 o
   8   9   2        1.01       -3.62      2.41 o
   9   9   2        1.15        9.61      4.14 o
  -9  10   2        0.16       -2.12      3.32 o
  -8  10   2       12.10        8.63      2.46 o
  -7  10   2       27.49       31.38      2.88 o
  -6  10   2       64.13       65.22      3.61 o
  -5  10   2      136.32      136.44      4.22 o
  -4  10   2       26.78       25.24      2.94 o
  -3  10   2       84.78       84.22      3.71 o
  -2  10   2       37.78       36.26      2.56 o
  -1  10   2       50.40       41.97      2.89 o
   0  10   2       25.29       28.59      2.05 o
   1  10   2      591.24      594.02     10.40 o
   2  10   2      512.16      492.84      9.10 o
   3  10   2        6.43        1.28      1.47 o
   4  10   2      550.53      576.49     10.47 o
   5  10   2       86.40       87.06      4.61 o
   6  10   2       51.59       50.11      3.82 o
   7  10   2        4.39        3.85      2.79 o
   8  10   2        2.79        2.38      2.88 o
   9  10   2        4.24        4.89      5.37 o
  -9  11   2        0.17       -2.25      8.52 o
  -8  11   2       39.60       36.74      4.25 o
  -7  11   2        2.39        1.17      1.90 o
  -6  11   2       11.35       10.84      2.16 o
  -5  11   2        0.06       -2.17      1.44 o
  -4  11   2      205.22      211.23      9.05 o
  -3  11   2       97.50       91.67      7.79 o
  -2  11   2       81.51       88.03      3.98 o
  -1  11   2      394.79      407.84      7.91 o
   0  11   2       99.85      103.38      3.76 o
   1  11   2       28.79       24.39      2.14 o
   2  11   2      449.18      477.09      9.15 o
   3  11   2        0.76        0.42      1.47 o
   4  11   2        2.51       -0.37      1.55 o
   5  11   2       57.09       44.80      3.70 o
   6  11   2      131.46      135.23      6.69 o
   7  11   2       20.08       26.03      4.00 o
   8  11   2        2.77        5.23      3.22 o
   9  11   2        1.61       -4.07      4.06 o
  -8  12   2        0.00       -4.49      3.44 o
  -7  12   2        4.28        5.79      2.15 o
  -6  12   2       89.15       85.24      6.65 o
  -5  12   2        0.29       -2.62      1.75 o
  -4  12   2        0.31        1.13      1.71 o
  -3  12   2       32.81       33.79      2.83 o
  -2  12   2       98.14       94.84      4.40 o
  -1  12   2        0.38        2.13      1.48 o
   0  12   2      214.72      224.30      5.61 o
   1  12   2       14.46       12.56      1.93 o
   2  12   2        3.07        3.79      1.68 o
   3  12   2      140.96      128.95      5.09 o
   4  12   2       62.97       71.74      3.55 o
   5  12   2       37.26       28.95      4.62 o
   6  12   2        0.36        1.49      2.84 o
   7  12   2        4.80        9.11      3.30 o
   8  12   2        6.70        9.96      3.59 o
  -8  13   2        4.28       -3.61      3.68 o
  -7  13   2        5.16        2.70      2.50 o
  -6  13   2       21.18       17.01      2.72 o
  -5  13   2        3.13        4.52      2.39 o
  -4  13   2       23.97       23.54      2.67 o
  -3  13   2        8.48       11.45      2.26 o
  -2  13   2        9.37        9.08      2.19 o
  -1  13   2        8.46        6.52      2.01 o
   0  13   2      113.32      122.17      5.88 o
   1  13   2        1.72        2.37      1.67 o
   2  13   2        1.38        2.55      1.68 o
   3  13   2      218.80      229.11      8.42 o
   4  13   2       12.52        8.71      2.38 o
   5  13   2        5.71        7.46      2.60 o
   6  13   2       23.82       22.35      4.15 o
   7  13   2        6.47        7.70      3.55 o
  -7  14   2        0.02        0.15      3.03 o
  -6  14   2       12.42       12.19      2.74 o
  -5  14   2       12.91        8.24      2.86 o
  -4  14   2        0.47       -0.50      1.98 o
  -3  14   2       47.47       55.58      3.82 o
  -2  14   2       22.63       16.74      2.65 o
  -1  14   2        2.78        3.48      2.05 o
   0  14   2       11.54        9.89      2.58 o
   1  14   2       65.95       71.53      3.69 o
   2  14   2        0.99        0.56      2.07 o
   3  14   2      123.83      122.02      5.65 o
   4  14   2        4.64        6.79      2.45 o
   5  14   2       39.93       43.24      4.19 o
   6  14   2        0.23        0.95      3.20 o
   7  14   2        8.72        7.00      4.61 o
  -6  15   2       15.89       11.86      3.30 o
  -5  15   2        3.07        2.16      2.75 o
  -4  15   2        0.00       -1.04      2.41 o
  -3  15   2       16.01       16.14      2.79 o
  -2  15   2        3.91        5.35      2.35 o
  -1  15   2       75.87       75.53      4.49 o
   0  15   2       27.02       24.35      3.07 o
   1  15   2       17.04       20.34      3.48 o
   2  15   2        4.96        0.23      2.63 o
   3  15   2       12.50       21.51      3.00 o
   4  15   2        5.95        1.74      2.40 o
   5  15   2       10.94       22.21      5.21 o
   6  15   2        8.18       12.25      4.96 o
  -5  16   2        5.63        5.42      4.19 o
  -4  16   2        4.36       -1.93      3.85 o
  -3  16   2       26.32       27.87      3.73 o
  -2  16   2        0.93       -1.11      2.21 o
  -1  16   2       21.05       21.99      3.13 o
   0  16   2        4.27        2.62      2.69 o
   1  16   2       21.67       24.74      4.25 o
   2  16   2        0.29        0.87      3.74 o
   3  16   2        0.01       -0.93      3.65 o
   4  16   2       26.79       24.53      6.16 o
   5  16   2        0.26       -3.57      4.08 o
  -3  17   2        0.63       -0.49      5.23 o
  -2  17   2        0.91       -0.38      3.74 o
  -1  17   2       16.73       17.52      4.90 o
   0  17   2        0.05       -3.45      3.63 o
   1  17   2        5.26        7.49      4.34 o
   2  17   2       57.03       70.27      7.54 o
   3  17   2        0.11       -2.39      3.80 o
 -11   0   3       21.01       20.05      5.59 o
  -9   0   3       65.95       64.30      6.16 o
  -5   0   3        2.30        5.44      3.15 o
  -3   0   3      760.02      734.33     20.35 o
   1   0   3      816.29      700.54     12.67 o
   3   0   3      283.87      239.08      6.94 o
   5   0   3     1943.36     2044.07     50.78 o
   7   0   3       87.41       98.39      9.31 o
   9   0   3       88.18       62.87      8.74 o
  11   0   3       19.03       27.64      8.16 o
 -11   1   3       42.20       44.97      7.38 o
 -10   1   3       57.15       65.69      9.38 o
  -9   1   3       82.00       78.76      4.79 o
  -8   1   3      272.64      292.58     13.18 o
  -7   1   3      505.54      518.25     12.05 o
  -6   1   3       31.02       23.63      5.44 o
  -5   1   3      424.38      420.15     13.77 o
  -4   1   3        0.51       -1.32      1.57 o
  -3   1   3        7.13       15.23      1.11 o
  -2   1   3      260.87      302.18      7.66 o
  -1   1   3      242.97      234.65      4.77 o
   0   1   3     2107.13     2166.36     24.57 o
   1   1   3     2860.30     2874.73     34.48 o
   2   1   3        9.50       14.13      1.01 o
   3   1   3     1359.81     1313.43     17.65 o
   4   1   3      751.31      780.30     12.05 o
   5   1   3      248.45      233.34      5.20 o
   6   1   3       12.33       16.16      2.22 o
   7   1   3       43.16       37.97      4.61 o
   8   1   3       39.50       35.63      4.80 o
   9   1   3       40.74       36.94      5.16 o
  10   1   3        1.11        5.71      4.00 o
  11   1   3        4.66        5.33      4.50 o
 -11   2   3        0.79        1.65      3.04 o
 -10   2   3       23.13       28.34      3.69 o
  -9   2   3       52.69       58.78      4.16 o
  -8   2   3      169.06      150.50      7.52 o
  -7   2   3       79.97       67.63      3.45 o
  -6   2   3      613.30      638.47     14.21 o
  -5   2   3       69.31       79.17      2.79 o
  -4   2   3      332.36      373.40     10.74 o
  -3   2   3       67.58       69.03      2.29 o
  -2   2   3      165.67      134.02      2.71 o
  -1   2   3      280.44      333.68      4.87 o
   0   2   3      975.60     1059.65     11.70 o
   1   2   3      331.73      329.88      4.70 o
   2   2   3     1785.78     1823.52     22.39 o
   3   2   3      450.89      553.06      8.10 o
   4   2   3      200.86      206.58      4.34 o
   5   2   3       64.88       71.36      2.69 o
   6   2   3       18.65       17.83      1.84 o
   7   2   3       20.95       21.55      6.37 o
   8   2   3        0.60       -2.56      2.12 o
   9   2   3       15.85       17.82      4.40 o
  10   2   3        6.63        4.50      4.30 o
  11   2   3       13.69        8.17      6.87 o
 -11   3   3        0.11        3.22      3.22 o
 -10   3   3       44.38       40.98      5.30 o
  -9   3   3        0.44        0.33      2.13 o
  -8   3   3        4.00       -2.68      2.49 o
  -7   3   3       83.00       81.05      3.96 o
  -6   3   3       10.41        7.05      1.09 o
  -5   3   3        3.66        4.68      0.85 o
  -4   3   3        6.82        0.97      0.59 o
  -3   3   3        1.56        2.63      0.67 o
  -2   3   3      366.39      363.28      5.84 o
  -1   3   3      632.09      687.62      8.74 o
   0   3   3     4755.35     4947.63     55.67 o
   1   3   3     4375.51     4636.39     52.20 o
   2   3   3     1930.05     2119.18     25.96 o
   3   3   3      621.45      670.73     11.71 o
   4   3   3      436.04      408.64      7.09 o
   5   3   3        6.65       11.93      2.01 o
   6   3   3      310.98      335.31      7.14 o
   7   3   3        2.63        3.03      2.00 o
   8   3   3       43.50       52.92      4.98 o
   9   3   3        7.36        6.01      3.74 o
  10   3   3        0.05       -3.58      3.38 o
  11   3   3       20.23       17.89      5.26 o
 -11   4   3        8.15        5.75      3.48 o
 -10   4   3        5.38        3.77      2.79 o
  -9   4   3      132.86      129.63      9.52 o
  -8   4   3      278.03      266.93     10.91 o
  -7   4   3        1.52        3.65      1.31 o
  -6   4   3        8.63       10.17      1.43 o
  -5   4   3      383.57      389.68      7.25 o
  -4   4   3       19.02       25.46      1.41 o
  -3   4   3      684.90      715.26     11.80 o
  -2   4   3      558.73      557.63      7.47 o
  -1   4   3      208.80      210.01      3.14 o
   0   4   3      647.30      751.20      8.29 o
   1   4   3      405.30      499.60      6.51 o
   2   4   3      410.48      358.31      5.76 o
   3   4   3     1875.35     1977.75     26.24 o
   4   4   3      171.41      214.16      4.95 o
   5   4   3       32.27       32.02      1.77 o
   6   4   3      597.64      612.29     11.36 o
   7   4   3       49.11       49.08      3.31 o
   8   4   3       70.28       68.29      4.78 o
   9   4   3        6.97       12.30      4.08 o
  10   4   3        0.12        0.36      3.75 o
 -11   5   3       29.91       25.20      4.46 o
 -10   5   3        3.04        1.38      4.30 o
  -9   5   3       12.75        8.88      2.41 o
  -8   5   3        1.26       -1.86      1.24 o
  -7   5   3      127.03      129.44      6.96 o
  -6   5   3      160.17      163.19      4.19 o
  -5   5   3        8.66       15.05      1.43 o
  -4   5   3       20.29       16.47      2.05 o
  -3   5   3        2.48        5.75      0.76 o
  -2   5   3        4.26        5.85      0.67 o
  -1   5   3       25.40       19.71      1.00 o
   0   5   3      370.63      335.10      4.46 o
   1   5   3      202.74      288.13      6.31 o
   2   5   3      306.77      381.46      7.19 o
   3   5   3       57.29       64.29      3.19 o
   4   5   3      311.43      294.05      6.27 o
   5   5   3       33.31       37.21      2.23 o
   6   5   3       57.19       57.71      4.38 o
   7   5   3        3.49        4.95      1.95 o
   8   5   3       14.01       11.13      3.69 o
   9   5   3        4.32        4.90      3.59 o
  10   5   3       41.52       34.82      5.67 o
 -11   6   3        0.89        2.78      3.32 o
 -10   6   3        0.33       -1.42      2.44 o
  -9   6   3        3.55        8.12      2.49 o
  -8   6   3        5.81        5.81      1.70 o
  -7   6   3        6.73        0.51      1.98 o
  -6   6   3       41.17       36.12      2.30 o
  -5   6   3      220.11      184.04      4.65 o
  -4   6   3      288.01      306.86      9.78 o
  -3   6   3       19.56       15.45      0.99 o
  -2   6   3      265.00      262.67      4.25 o
  -1   6   3      119.19       95.00      2.49 o
   0   6   3        1.88        2.16      0.80 o
   1   6   3     4352.14     4675.15     60.18 o
   2   6   3     1754.00     1865.91     29.56 o
   3   6   3      376.61      398.55      7.89 o
   4   6   3       88.35       83.70      2.99 o
   5   6   3       71.92       77.99      4.20 o
   6   6   3      116.33      111.90      6.08 o
   7   6   3       12.22        8.07      2.48 o
   8   6   3        2.14       -0.85      3.94 o
   9   6   3        6.04        8.13      3.00 o
  10   6   3        0.08        2.21      3.94 o
 -11   7   3       17.41       28.11      4.75 o
 -10   7   3       20.65       19.26      3.73 o
  -9   7   3        0.38       -3.10      2.16 o
  -8   7   3        0.01        0.38      1.71 o
  -7   7   3      153.46      157.55      5.07 o
  -6   7   3      220.08      192.07      4.33 o
  -5   7   3        5.81        4.89      1.10 o
  -4   7   3        6.42        6.35      0.94 o
  -3   7   3      192.82      179.10      4.88 o
  -2   7   3        2.43        4.80      1.00 o
  -1   7   3     1575.46     1698.61     21.29 o
   0   7   3      148.54      140.28      3.07 o
   1   7   3        0.09        1.34      1.00 o
   2   7   3      152.57      143.93      3.48 o
   3   7   3     1129.44     1168.07     19.53 o
   4   7   3      100.05       98.80      3.28 o
   5   7   3      417.66      406.92      9.77 o
   6   7   3       40.33       38.73      3.69 o
   7   7   3      106.25      101.46      4.83 o
   8   7   3        0.67       -0.78      2.75 o
   9   7   3        1.96        1.59      2.76 o
  10   7   3        0.11       -2.83      3.85 o
 -10   8   3        4.77        3.18      2.94 o
  -9   8   3        2.92       -1.29      2.35 o
  -8   8   3       26.47       23.92      2.63 o
  -7   8   3       17.55       13.16      1.95 o
  -6   8   3      127.38      122.39      4.09 o
  -5   8   3      111.08      105.28      2.90 o
  -4   8   3      195.88      175.44      3.80 o
  -3   8   3        2.64        2.02      0.98 o
  -2   8   3       35.04       37.45      3.11 o
  -1   8   3       12.64        7.43      1.17 o
   0   8   3      106.21      123.33      3.19 o
   1   8   3      690.38      690.24     10.57 o
   2   8   3       46.04       44.69      2.59 o
   3   8   3      368.55      345.20      6.14 o
   4   8   3      157.87      145.43      4.47 o
   5   8   3      143.97      118.46      7.02 o
   6   8   3        0.74       -0.84      1.81 o
   7   8   3       54.26       53.70      4.71 o
   8   8   3        5.14        1.25      3.13 o
   9   8   3        6.72        6.83      3.07 o
  10   8   3        0.85       -0.40      4.30 o
 -10   9   3        8.92       11.94      3.48 o
  -9   9   3        2.09       -0.10      2.55 o
  -8   9   3       23.71       28.26      2.94 o
  -7   9   3        8.62        9.70      2.03 o
  -6   9   3       56.32       50.57      3.05 o
  -5   9   3      107.30      100.43      3.13 o
  -4   9   3      278.78      291.52      9.02 o
  -3   9   3      205.47      218.34      4.94 o
  -2   9   3        0.04        0.02      1.02 o
  -1   9   3      229.93      235.11      5.30 o
   0   9   3      619.10      612.43      9.70 o
   1   9   3      258.83      274.81      5.47 o
   2   9   3      125.92      143.03      4.06 o
   3   9   3       10.43        8.90      1.63 o
   4   9   3       54.42       56.62      3.10 o
   5   9   3      124.57      118.57      4.57 o
   6   9   3        6.17        7.57      2.34 o
   7   9   3        8.67        7.71      2.87 o
   8   9   3        7.18       12.12      3.40 o
   9   9   3        0.08       -2.75      3.65 o
  -9  10   3       11.97       15.83      3.58 o
  -8  10   3        9.39        8.94      2.86 o
  -7  10   3        0.05       -0.54      1.69 o
  -6  10   3      169.71      181.10      5.51 o
  -5  10   3       45.47       44.43      3.06 o
  -4  10   3        7.95        5.55      1.71 o
  -3  10   3       65.60       65.99      3.35 o
  -2  10   3       36.20       39.39      2.64 o
  -1  10   3      363.76      350.48     12.23 o
   0  10   3      702.79      753.26     12.56 o
   1  10   3       28.53       29.62      2.70 o
   2  10   3      984.09      990.90     16.06 o
   3  10   3      137.04      123.54      6.49 o
   4  10   3        6.54        7.40      1.57 o
   5  10   3        0.77       -0.68      1.70 o
   6  10   3      100.04      107.13      5.48 o
   7  10   3        0.01       -0.93      3.09 o
   8  10   3       21.65       22.70      4.05 o
   9  10   3        4.45        5.23      4.40 o
  -9  11   3        0.25       -2.45      3.30 o
  -8  11   3        3.04        0.55      2.73 o
  -7  11   3       16.80       17.11      2.40 o
  -6  11   3       19.81       17.76      2.49 o
  -5  11   3       27.55       22.59      2.51 o
  -4  11   3        4.72        3.55      1.69 o
  -3  11   3       77.33       75.29      3.69 o
  -2  11   3       27.20       31.57      2.61 o
  -1  11   3       37.32       35.77      2.36 o
   0  11   3       76.95       72.34      3.21 o
   1  11   3      194.29      182.19      5.73 o
   2  11   3      336.05      351.73      7.47 o
   3  11   3       24.65       22.66      2.25 o
   4  11   3      149.51      162.03      6.11 o
   5  11   3        0.14       -3.10      2.07 o
   6  11   3       28.32       32.57      3.51 o
   7  11   3       15.15       11.78      3.55 o
   8  11   3       26.35       18.49      4.05 o
  -8  12   3        4.00        2.67      2.91 o
  -7  12   3       10.02        9.93      2.39 o
  -6  12   3        3.45        1.82      1.99 o
  -5  12   3       73.47       71.02      4.51 o
  -4  12   3       15.29       18.30      2.37 o
  -3  12   3       57.87       57.79      3.45 o
  -2  12   3      280.47      276.06      7.16 o
  -1  12   3        0.74        1.75      1.70 o
   0  12   3      161.38      158.55      4.65 o
   1  12   3       77.10       79.65      3.60 o
   2  12   3        2.54        3.06      1.65 o
   3  12   3       64.69       62.76      3.31 o
   4  12   3        0.21        3.63      2.31 o
   5  12   3       50.04       51.01      4.16 o
   6  12   3       11.91       11.38      2.86 o
   7  12   3        9.08        4.68      3.36 o
   8  12   3        0.28        3.40      3.51 o
  -8  13   3        6.41        0.00      3.65 o
  -7  13   3       34.72       50.10      7.50 o
  -6  13   3        8.10        6.49      3.46 o
  -5  13   3       19.90       19.91      3.06 o
  -4  13   3       13.28       13.87      2.38 o
  -3  13   3        2.67       -0.43      1.81 o
  -2  13   3        0.31       -2.23      1.72 o
  -1  13   3      159.74      167.14      5.64 o
   0  13   3      114.14      107.95      4.83 o
   1  13   3        5.84        6.42      1.89 o
   2  13   3        9.10        8.57      1.96 o
   3  13   3      134.45      146.13      5.78 o
   4  13   3        4.52        0.84      2.34 o
   5  13   3        0.32        0.07      2.39 o
   6  13   3        8.97        9.31      3.47 o
   7  13   3       63.51       86.70      6.76 o
  -7  14   3       13.69        8.09      3.43 o
  -6  14   3        2.34        0.79      2.33 o
  -5  14   3        7.24        0.93      2.45 o
  -4  14   3       32.03       32.82      3.62 o
  -3  14   3        9.92       15.16      2.57 o
  -2  14   3       75.13       78.57      4.33 o
  -1  14   3       11.69       10.27      2.42 o
   0  14   3       11.80        5.39      2.24 o
   1  14   3      227.05      246.62      7.33 o
   2  14   3        0.19       -2.90      1.93 o
   3  14   3        3.11       -0.08      2.17 o
   4  14   3       52.23       48.20      4.22 o
   5  14   3       18.39       25.42      3.62 o
   6  14   3        0.23        5.90      4.25 o
  -6  15   3       14.99       12.93      2.96 o
  -5  15   3        7.13        6.16      2.91 o
  -4  15   3       33.64       41.30      4.92 o
  -3  15   3        8.11        3.87      2.31 o
  -2  15   3       18.27       15.26      3.45 o
  -1  15   3       13.50       15.51      2.78 o
   0  15   3       55.52       62.40      4.15 o
   1  15   3       17.53       12.74      3.12 o
   2  15   3        0.08       -3.30      2.20 o
   3  15   3        3.11        0.11      3.27 o
   4  15   3       16.77       22.39      4.00 o
   5  15   3        0.06       -3.80      4.01 o
  -5  16   3        1.55       -2.60      3.75 o
  -4  16   3        3.41       -3.00      3.59 o
  -3  16   3       18.19       12.52      4.50 o
  -2  16   3       64.93       81.18      5.33 o
  -1  16   3       11.31        5.85      3.21 o
   0  16   3        1.91       -0.82      3.49 o
   1  16   3        8.62        6.76      6.80 o
   2  16   3       29.63       39.60     10.24 o
   3  16   3        8.34        5.12      4.14 o
   4  16   3        0.10       -5.31      3.54 o
  -3  17   3        2.09       -0.50      3.83 o
  -2  17   3       13.58       19.89      4.11 o
  -1  17   3       23.32       27.72      6.44 o
   0  17   3       15.37       20.56      5.16 o
   1  17   3        1.43       -1.77      3.77 o
   2  17   3        0.80       -5.48      3.70 o
   3  17   3        9.58       10.99      4.69 o
 -10   0   4       21.57       17.90      4.30 o
  -6   0   4       13.01        4.15      3.87 o
  -4   0   4      197.54      289.00     14.61 o
  -2   0   4     2379.16     2240.69     80.06 o
   0   0   4     4747.30     4954.81    109.06 o
   2   0   4      372.19      485.73      9.61 o
   4   0   4      577.98      698.23     28.14 o
   6   0   4      387.33      426.83     13.40 o
   8   0   4       19.39       14.61      5.59 o
  10   0   4      105.54      137.77     13.89 o
 -11   1   4       40.07       45.67      4.71 o
 -10   1   4      107.45      111.25      5.94 o
  -9   1   4       92.98       87.36      6.87 o
  -8   1   4       21.84       17.47      2.73 o
  -7   1   4      775.61      736.68     32.80 o
  -6   1   4       42.15       45.18      4.96 o
  -5   1   4       38.16       43.45      4.58 o
  -4   1   4     1035.28      960.74     21.52 o
  -3   1   4     5292.92     5527.37     95.36 o
  -2   1   4     2951.72     3173.22     64.58 o
  -1   1   4       82.24       72.08      1.82 o
   0   1   4     2158.50     2071.05     23.62 o
   1   1   4      237.19      272.35      4.78 o
   2   1   4      727.27      823.01     10.77 o
   3   1   4       52.66       42.80      2.36 o
   4   1   4      106.09      126.11      7.15 o
   5   1   4      174.93      169.57      4.45 o
   6   1   4      203.74      203.39      5.82 o
   7   1   4       83.33       85.83      5.69 o
   8   1   4      202.93      203.83      9.97 o
   9   1   4        0.62       -0.35      3.80 o
  10   1   4       11.61       17.87      5.37 o
  11   1   4        6.22        5.55      4.76 o
 -11   2   4       21.03       25.09      3.93 o
 -10   2   4       10.45        8.25      3.80 o
  -9   2   4       42.98       44.68      5.59 o
  -8   2   4      402.34      407.49     19.48 o
  -7   2   4      269.64      267.61      7.24 o
  -6   2   4      456.98      431.10     12.72 o
  -5   2   4     1588.83     1535.21     41.21 o
  -4   2   4        5.90        6.82      0.93 o
  -3   2   4      286.24      295.36      6.28 o
  -2   2   4      418.92      430.84      7.50 o
  -1   2   4     3795.46     3978.80     47.65 o
   0   2   4      424.53      443.67      5.95 o
   1   2   4       53.18       58.19      1.86 o
   2   2   4      633.22      686.72      9.87 o
   3   2   4      436.68      526.57     10.60 o
   4   2   4      688.96      702.81     12.16 o
   5   2   4       24.28       29.29      1.97 o
   6   2   4      645.24      641.05     11.68 o
   7   2   4       86.61       95.30      4.99 o
   8   2   4       29.77       35.32      9.02 o
   9   2   4       80.19       79.18      7.13 o
  10   2   4        1.87        8.37      4.30 o
 -11   3   4       60.41       55.77      6.52 o
 -10   3   4       41.42       45.24      3.99 o
  -9   3   4       61.82       49.49     12.53 o
  -8   3   4      106.70       98.22      6.11 o
  -7   3   4        1.14        3.22      2.68 o
  -6   3   4        3.30        4.25      1.31 o
  -5   3   4      388.55      372.75      7.55 o
  -4   3   4      135.31      127.94      3.13 o
  -3   3   4        0.69        1.22      0.74 o
  -2   3   4       72.12       82.63      2.48 o
  -1   3   4      158.06      190.79      3.30 o
   0   3   4      667.19      737.65      8.12 o
   1   3   4      277.17      236.75      3.83 o
   2   3   4      745.64      817.78     12.50 o
   3   3   4       17.61       20.58      2.32 o
   4   3   4       25.52       30.98      2.09 o
   5   3   4       14.50       20.40      1.84 o
   6   3   4       62.94       62.61      3.11 o
   7   3   4      579.98      575.13     13.02 o
   8   3   4        0.42       -0.57      3.44 o
   9   3   4       23.63       19.47      4.65 o
  10   3   4        0.09        3.75      4.30 o
 -11   4   4       10.04        9.80      3.37 o
 -10   4   4        7.85        5.43      3.72 o
  -9   4   4       26.79       27.21      5.30 o
  -8   4   4       69.04       54.21      5.03 o
  -7   4   4        0.29        0.52      1.59 o
  -6   4   4      103.41       98.20      3.81 o
  -5   4   4       23.61       26.13      1.41 o
  -4   4   4      648.42      710.36     10.95 o
  -3   4   4        9.12       16.19      1.39 o
  -2   4   4      237.27      258.84      4.57 o
  -1   4   4     1804.76     1836.35     22.54 o
   0   4   4     1981.41     2111.80     23.07 o
   1   4   4     1141.70     1183.76     17.42 o
   2   4   4      715.28      708.42     12.24 o
   3   4   4      744.69      921.98     15.85 o
   4   4   4       10.27       13.72      1.58 o
   5   4   4     1480.14     1511.13     22.46 o
   6   4   4        9.93        9.47      1.47 o
   7   4   4        0.11       -2.99      2.00 o
   8   4   4       24.22       14.12      4.04 o
   9   4   4      100.93      101.06      8.05 o
  10   4   4       34.19       34.80      6.73 o
 -11   5   4       51.08       53.10      5.33 o
 -10   5   4       65.98       65.55      4.57 o
  -9   5   4      108.84       92.90     11.03 o
  -8   5   4        0.36       -0.68      2.72 o
  -7   5   4      238.34      221.74      6.93 o
  -6   5   4      355.31      335.87      6.79 o
  -5   5   4      268.83      249.34      5.48 o
  -4   5   4      140.60      131.52      3.23 o
  -3   5   4       34.76       28.88      1.39 o
  -2   5   4        8.91       11.67      0.81 o
  -1   5   4      251.60      274.03      4.34 o
   0   5   4       21.82       15.96      1.61 o
   1   5   4      174.56      179.63      3.94 o
   2   5   4       73.90       98.13      3.24 o
   3   5   4      417.16      400.55      7.24 o
   4   5   4       93.25       89.08      3.39 o
   5   5   4       27.55       29.95      2.26 o
   6   5   4       59.64       49.22      6.00 o
   7   5   4      175.73      167.15      6.76 o
   8   5   4       84.54       83.55      7.07 o
   9   5   4        3.60        3.82      3.73 o
  10   5   4        4.44        7.32      5.16 o
 -11   6   4        0.13       -1.73      3.22 o
 -10   6   4        0.82       -0.23      2.38 o
  -9   6   4        5.57        5.95      2.27 o
  -8   6   4      259.80      246.45      7.91 o
  -7   6   4      109.70       96.27      4.77 o
  -6   6   4       94.45       95.67      4.63 o
  -5   6   4       91.07       91.37      2.94 o
  -4   6   4       18.06       16.58      1.43 o
  -3   6   4        0.62        0.23      0.63 o
  -2   6   4      109.59      146.18      2.90 o
  -1   6   4      809.01      792.43     10.66 o
   0   6   4      508.70      491.80      9.35 o
   1   6   4     1735.22     1924.00     27.72 o
   2   6   4      165.31      151.52      4.17 o
   3   6   4       73.26       68.06      3.04 o
   4   6   4        9.25        4.84      1.50 o
   5   6   4       55.41       48.50      4.02 o
   6   6   4      210.96      189.85      7.14 o
   7   6   4        7.20        3.52      2.40 o
   8   6   4      122.38      106.66     13.03 o
   9   6   4        9.82       14.33      4.60 o
  10   6   4       70.20       82.04      8.15 o
 -10   7   4       36.97       37.01      3.99 o
  -9   7   4       22.51       26.37      3.95 o
  -8   7   4       16.18       23.76      2.98 o
  -7   7   4       46.28       38.02      2.85 o
  -6   7   4      234.28      224.07      6.33 o
  -5   7   4        0.23       -0.55      1.20 o
  -4   7   4       38.76       43.81      2.62 o
  -3   7   4       14.65       11.87      1.08 o
  -2   7   4      498.90      483.63      7.61 o
  -1   7   4      383.68      431.03      6.58 o
   0   7   4      579.33      592.48      7.97 o
   1   7   4        0.74        0.22      0.93 o
   2   7   4      103.18      118.89      3.83 o
   3   7   4     1601.28     1600.66     26.15 o
   4   7   4      392.77      373.47      7.91 o
   5   7   4       38.44       40.03      4.01 o
   6   7   4      102.28       86.26      7.67 o
   7   7   4       27.34       27.81      3.74 o
   8   7   4       50.05       60.81      6.33 o
   9   7   4        6.45        8.29      3.26 o
  10   7   4        4.58       14.37      5.22 o
 -10   8   4       17.56       29.06      3.91 o
  -9   8   4       55.29       52.92      4.38 o
  -8   8   4      123.73      112.08      5.65 o
  -7   8   4        8.14        4.68      1.67 o
  -6   8   4       86.17       97.93      3.68 o
  -5   8   4      149.30      144.17      3.55 o
  -4   8   4       68.01       64.71      2.32 o
  -3   8   4       10.55       11.59      1.24 o
  -2   8   4       58.77       58.10      2.54 o
  -1   8   4       65.71       55.45      2.33 o
   0   8   4       62.61       65.12      2.46 o
   1   8   4      127.80      129.75      3.47 o
   2   8   4      154.00      139.51      3.96 o
   3   8   4      122.51      110.22      4.35 o
   4   8   4        8.39       12.00      2.15 o
   5   8   4        0.63        0.44      1.66 o
   6   8   4       12.76       15.55      3.07 o
   7   8   4       24.61       18.27      3.39 o
   8   8   4       29.95       31.14      4.14 o
   9   8   4       38.54       49.57      5.26 o
 -10   9   4        1.37        2.91      3.08 o
  -9   9   4       23.63       18.04      3.35 o
  -8   9   4       26.17       17.61      3.12 o
  -7   9   4      389.18      376.23     11.58 o
  -6   9   4       24.12       23.44      2.38 o
  -5   9   4       35.30       28.12      2.18 o
  -4   9   4       11.42        8.71      1.32 o
  -3   9   4      145.90      141.47      3.60 o
  -2   9   4       48.37       54.30      2.55 o
  -1   9   4      146.52      144.69      4.38 o
   0   9   4       14.40       11.28      1.50 o
   1   9   4      182.86      162.53      4.34 o
   2   9   4        0.13       -1.73      1.38 o
   3   9   4       13.79       10.93      2.38 o
   4   9   4      260.62      251.10      6.46 o
   5   9   4       91.40       78.84      5.00 o
   6   9   4       16.03       11.19      2.59 o
   7   9   4       64.08       59.30      5.12 o
   8   9   4        1.12        5.78      3.25 o
   9   9   4        8.56       11.99      4.51 o
  -9  10   4       38.46       41.27      4.49 o
  -8  10   4        0.40        0.20      2.50 o
  -7  10   4      116.07       99.56      4.33 o
  -6  10   4       72.70       71.12      3.73 o
  -5  10   4      452.52      462.62      9.82 o
  -4  10   4        6.59        6.46      1.65 o
  -3  10   4       37.11       39.46      2.66 o
  -2  10   4       92.03       96.92      4.97 o
  -1  10   4       94.72       85.76      4.59 o
   0  10   4        2.16        0.36      1.33 o
   1  10   4      129.20      124.44      3.97 o
   2  10   4      309.49      310.22      7.21 o
   3  10   4      191.65      175.50      5.34 o
   4  10   4       76.22       78.07      3.85 o
   5  10   4       32.16       32.53      2.92 o
   6  10   4        2.37        6.54      2.46 o
   7  10   4        3.70        1.69      2.86 o
   8  10   4        0.76       -0.84      2.91 o
  -9  11   4        3.45        3.58      3.13 o
  -8  11   4        7.44       11.36      3.18 o
  -7  11   4       37.09       41.31      3.19 o
  -6  11   4       36.34       33.97      2.97 o
  -5  11   4       25.30       19.41      2.68 o
  -4  11   4       48.50       52.51      3.49 o
  -3  11   4       11.70       11.11      2.07 o
  -2  11   4       84.64       69.97      3.59 o
  -1  11   4       27.31       25.75      2.46 o
   0  11   4      103.21      102.98      3.81 o
   1  11   4        3.34        3.99      1.65 o
   2  11   4        0.61        0.15      1.57 o
   3  11   4       25.59       21.10      2.37 o
   4  11   4        0.19       -2.53      1.95 o
   5  11   4       16.35       16.23      2.54 o
   6  11   4       11.02       18.67      3.04 o
   7  11   4       78.18       86.96      6.41 o
   8  11   4       16.90       16.00      4.17 o
  -8  12   4       38.48       36.75      4.47 o
  -7  12   4       20.14       18.59      3.66 o
  -6  12   4        4.91        6.58      2.25 o
  -5  12   4       33.86       34.60      3.45 o
  -4  12   4      151.94      158.20      5.26 o
  -3  12   4       15.16       16.59      2.31 o
  -2  12   4       30.10       30.35      3.46 o
  -1  12   4        2.17       -2.00      1.66 o
   0  12   4        3.80        0.28      1.48 o
   1  12   4       21.15       18.47      2.13 o
   2  12   4        9.00        8.60      1.89 o
   3  12   4       12.30        8.51      2.11 o
   4  12   4        0.38       -0.23      2.16 o
   5  12   4       24.69       18.93      2.81 o
   6  12   4       28.66       35.49      4.88 o
   7  12   4       28.94       27.17      7.42 o
  -8  13   4        0.55        1.52      3.10 o
  -7  13   4        0.04       -1.15      2.36 o
  -6  13   4      168.25      158.39      8.35 o
  -5  13   4        7.82        5.20      2.50 o
  -4  13   4       23.48       21.94      3.12 o
  -3  13   4       68.68       72.12      4.10 o
  -2  13   4       38.26       32.95      2.95 o
  -1  13   4       28.43       25.20      2.79 o
   0  13   4       22.58       28.71      2.88 o
   1  13   4       13.51        7.78      2.24 o
   2  13   4        2.18        2.63      1.84 o
   3  13   4       21.21       21.46      3.15 o
   4  13   4       43.18       45.15      4.05 o
   5  13   4        4.98        2.46      2.59 o
   6  13   4       11.24        8.62      3.57 o
   7  13   4        6.80        6.62      4.70 o
  -7  14   4        1.76       -0.14      3.07 o
  -6  14   4        0.91       -0.05      2.22 o
  -5  14   4        9.31       12.80      3.00 o
  -4  14   4       10.80        9.25      2.74 o
  -3  14   4        8.30        3.85      2.21 o
  -2  14   4        1.50        0.10      2.01 o
  -1  14   4       33.30       33.44      3.15 o
   0  14   4        3.57        3.24      2.12 o
   1  14   4        0.74       -1.96      1.97 o
   2  14   4        8.04        5.02      2.79 o
   3  14   4        0.75        0.64      2.43 o
   4  14   4        8.93        5.21      3.47 o
   5  14   4       42.29       51.56      5.94 o
   6  14   4       11.04       16.36      5.01 o
  -6  15   4        4.22        3.48      2.63 o
  -5  15   4       10.21       11.98      3.29 o
  -4  15   4        7.08        4.34      2.79 o
  -3  15   4       59.42       69.16      5.13 o
  -2  15   4        3.12        0.44      2.23 o
  -1  15   4        0.26       -0.41      2.12 o
   0  15   4        0.84       -2.72      2.09 o
   1  15   4        5.46        0.98      2.62 o
   2  15   4       13.19       13.30      3.14 o
   3  15   4        8.55       12.99      7.95 o
   4  15   4        5.04        1.92      4.04 o
   5  15   4        0.72       -3.06      3.78 o
  -5  16   4       57.44       69.59     17.47 o
  -4  16   4        0.81        2.79      3.79 o
  -3  16   4        8.14        9.04      4.24 o
  -2  16   4       27.79       30.21      4.36 o
  -1  16   4       47.34       53.62      7.00 o
   0  16   4        0.46        3.92      3.80 o
   1  16   4        0.60       -0.21      3.63 o
   2  16   4        0.75        1.44      4.22 o
   3  16   4        1.77        4.97      5.59 o
   4  16   4        0.28        5.70      4.87 o
  -3  17   4        9.83       10.64      4.65 o
  -2  17   4        3.76        8.44      4.40 o
  -1  17   4        6.82        5.61      4.04 o
   0  17   4        3.49        2.31      5.51 o
   1  17   4       11.06       12.59      4.67 o
   2  17   4        6.35        5.69      4.49 o
 -11   0   5       15.68       26.21      5.16 o
  -7   0   5      691.57      614.24     29.07 o
  -5   0   5     1112.63     1130.51     44.83 o
  -3   0   5     2503.62     2839.17    101.82 o
  -1   0   5      763.18      603.65     11.21 o
   1   0   5      375.78      372.79      7.70 o
   3   0   5     1306.03     1277.63     32.91 o
   5   0   5       58.86       73.27      5.18 o
   7   0   5      150.47      141.12     11.96 o
   9   0   5       10.66        7.30      5.87 o
 -11   1   5       83.07       85.88      5.66 o
 -10   1   5       69.12       77.93      4.65 o
  -9   1   5       66.88       61.72      5.44 o
  -8   1   5       61.69       48.12      8.45 o
  -7   1   5      663.08      630.48     40.10 o
  -6   1   5      503.86      499.38     16.91 o
  -5   1   5       39.82       36.25      4.25 o
  -4   1   5        1.78        0.91      1.07 o
  -3   1   5      533.87      477.97     22.91 o
  -2   1   5     4059.13     4332.93     66.76 o
  -1   1   5     7051.25     7694.89    185.30 o
   0   1   5       69.57       83.57      1.59 o
   1   1   5      928.57      880.37     12.19 o
   2   1   5       31.60       28.69      1.95 o
   3   1   5       17.69        7.95      1.46 o
   4   1   5        6.54        1.29      1.30 o
   5   1   5      487.94      466.49     12.29 o
   6   1   5        1.83        0.84      1.65 o
   7   1   5       13.76       12.78      2.18 o
   8   1   5        8.11        2.29      3.65 o
   9   1   5        0.08        3.09      3.80 o
  10   1   5        2.20        9.02      4.63 o
 -11   2   5        6.06        7.29      2.96 o
 -10   2   5       53.55       58.86      6.59 o
  -9   2   5       21.87       23.66      3.87 o
  -8   2   5      605.94      598.31     17.99 o
  -7   2   5       75.82       72.61      9.45 o
  -6   2   5       80.29       71.44      6.02 o
  -5   2   5      710.93      709.04     16.30 o
  -4   2   5      602.83      619.33     14.43 o
  -3   2   5      356.79      354.92      6.51 o
  -2   2   5     2511.95     2904.53     50.32 o
  -1   2   5      462.52      444.47      7.20 o
   0   2   5     4169.93     4326.27     48.82 o
   1   2   5      385.96      410.62      5.91 o
   2   2   5      607.29      568.20     12.18 o
   3   2   5      217.32      227.70      5.83 o
   4   2   5      173.80      199.08      5.54 o
   5   2   5       77.83       71.86      4.05 o
   6   2   5        0.15       -0.68      1.35 o
   7   2   5      141.30      137.68     11.05 o
   8   2   5       16.78       19.16      4.30 o
   9   2   5        0.30        0.12      3.48 o
  10   2   5        0.10       -1.38      6.01 o
 -11   3   5        2.88        3.96      2.82 o
 -10   3   5      114.39      121.08      7.89 o
  -9   3   5        0.16       -1.51      2.50 o
  -8   3   5        4.33        5.62      2.79 o
  -7   3   5       80.47       76.10      3.71 o
  -6   3   5     1053.03     1059.04     22.69 o
  -5   3   5       40.40       37.60      1.64 o
  -4   3   5        1.35        3.73      0.82 o
  -3   3   5      298.92      305.74      6.04 o
  -2   3   5      908.00      955.96     21.30 o
  -1   3   5       27.12       26.28      1.20 o
   0   3   5      422.91      375.37      5.95 o
   1   3   5     1146.35     1243.62     18.17 o
   2   3   5      149.09      167.05      4.64 o
   3   3   5       53.02       52.17      2.83 o
   4   3   5      134.20      112.35      5.33 o
   5   3   5        8.30       12.09      1.58 o
   6   3   5      285.14      274.85      6.40 o
   7   3   5        0.04        0.88      2.32 o
   8   3   5       14.49       14.72      4.24 o
   9   3   5        1.23       -4.99      3.32 o
  10   3   5        1.39        0.36      3.95 o
 -11   4   5       29.61       39.81      7.16 o
 -10   4   5       34.49       37.43      5.14 o
  -9   4   5       53.82       67.65      5.98 o
  -8   4   5      266.93      240.90     14.97 o
  -7   4   5       35.47       34.97      3.86 o
  -6   4   5       82.24       85.06      3.13 o
  -5   4   5      211.82      214.43      4.70 o
  -4   4   5      680.27      726.73     12.40 o
  -3   4   5      485.43      494.93     11.27 o
  -2   4   5        0.33        0.41      0.40 o
  -1   4   5      307.49      310.56      5.02 o
   0   4   5       89.24       81.16      1.91 o
   1   4   5       50.56       44.98      3.54 o
   2   4   5      572.38      530.31     13.07 o
   3   4   5      385.38      382.36      8.61 o
   4   4   5      185.49      166.28      5.12 o
   5   4   5        0.64        2.73      1.50 o
   6   4   5      661.25      643.68     13.62 o
   7   4   5        1.30       -2.07      2.18 o
   8   4   5        1.58        3.77      3.94 o
   9   4   5       10.06        4.42     10.67 o
  10   4   5        0.42       -0.22      4.19 o
 -11   5   5       22.53       22.48      6.44 o
 -10   5   5        0.06       -2.31      3.20 o
  -9   5   5       15.36       15.34      3.84 o
  -8   5   5       18.73       17.53      4.37 o
  -7   5   5      225.26      214.82      9.18 o
  -6   5   5      583.99      548.26     12.63 o
  -5   5   5      661.69      673.24     11.90 o
  -4   5   5      333.91      320.71      6.57 o
  -3   5   5       10.52       12.42      1.48 o
  -2   5   5     1032.97     1007.13     16.82 o
  -1   5   5        8.53        5.01      0.91 o
   0   5   5       11.88        7.38      0.84 o
   1   5   5     1090.29     1081.36     16.35 o
   2   5   5      136.98      150.92      4.17 o
   3   5   5       49.27       50.51      2.41 o
   4   5   5       73.42       65.15      3.16 o
   5   5   5      172.95      173.10      5.56 o
   6   5   5       52.29       47.74      3.32 o
   7   5   5       30.30       31.62      3.62 o
   8   5   5       43.58       42.00      6.52 o
   9   5   5        2.49        0.23      3.80 o
  10   5   5       16.84       15.66      5.40 o
 -11   6   5       14.08       14.83      7.16 o
 -10   6   5        4.82        1.37      5.73 o
  -9   6   5       99.56      100.46      7.52 o
  -8   6   5       56.67       47.28      5.23 o
  -7   6   5      294.82      301.52      8.79 o
  -6   6   5        7.30        4.11      1.48 o
  -5   6   5      400.97      397.97      7.30 o
  -4   6   5       69.77       64.17      2.55 o
  -3   6   5      248.94      235.81      4.22 o
  -2   6   5       35.07       47.22      1.91 o
  -1   6   5      483.43      492.83      9.46 o
   0   6   5        6.37        8.46      1.03 o
   1   6   5      389.63      377.36      8.32 o
   2   6   5      256.58      262.39      6.05 o
   3   6   5      146.35      133.34      4.23 o
   4   6   5       25.41       20.62      2.30 o
   5   6   5      229.08      197.12      6.14 o
   6   6   5        9.73        4.11      4.17 o
   7   6   5       26.96       27.98      4.23 o
   8   6   5        1.28        0.56      3.59 o
   9   6   5       14.97       22.18      5.16 o
 -10   7   5       12.21       16.82      3.21 o
  -9   7   5        0.06       -1.19      3.13 o
  -8   7   5        1.57        2.27      2.99 o
  -7   7   5      485.29      445.41     10.25 o
  -6   7   5      159.67      159.86      4.66 o
  -5   7   5      211.53      191.54      8.27 o
  -4   7   5       31.90       30.27      1.62 o
  -3   7   5      186.78      182.21      3.98 o
  -2   7   5        6.93        6.16      1.06 o
  -1   7   5        3.56        4.73      1.06 o
   0   7   5      330.73      351.05      5.97 o
   1   7   5      482.98      461.99      8.00 o
   2   7   5      268.15      257.37      7.55 o
   3   7   5       34.00       32.14      2.64 o
   4   7   5      173.92      171.83      5.08 o
   5   7   5      233.16      221.47      9.14 o
   6   7   5       20.94       18.70      3.25 o
   7   7   5       32.05       38.11      4.18 o
   8   7   5       54.17       60.82     15.11 o
   9   7   5       12.21       14.59      4.89 o
 -10   8   5        1.76       -0.34      4.30 o
  -9   8   5       25.24       25.58      3.27 o
  -8   8   5      134.18      147.63     22.41 o
  -7   8   5      132.20      130.65      5.10 o
  -6   8   5       57.74       67.64      3.08 o
  -5   8   5      333.53      320.64      5.83 o
  -4   8   5      867.10      844.27     13.36 o
  -3   8   5      151.81      152.71      3.56 o
  -2   8   5       41.39       38.33      2.35 o
  -1   8   5      102.64      100.58      3.10 o
   0   8   5      181.39      210.80      4.36 o
   1   8   5        0.16        0.09      1.09 o
   2   8   5        0.89       -1.00      1.80 o
   3   8   5      243.37      224.90      6.53 o
   4   8   5      865.69      836.26     15.26 o
   5   8   5        1.53       -2.03      1.72 o
   6   8   5        0.08       -2.02      2.31 o
   7   8   5        2.03        0.77      5.51 o
   8   8   5        1.24        3.51      3.95 o
   9   8   5        5.15        4.90      3.35 o
 -10   9   5       58.56       75.65      5.67 o
  -9   9   5        2.56        1.12      2.55 o
  -8   9   5       15.15       13.59      2.80 o
  -7   9   5       39.03       39.11      4.24 o
  -6   9   5      941.96      928.37     16.66 o
  -5   9   5       16.19       19.38      1.98 o
  -4   9   5        5.47        3.76      1.63 o
  -3   9   5      109.26      110.18      3.96 o
  -2   9   5      168.48      174.25      6.83 o
  -1   9   5       31.36       33.70      2.43 o
   0   9   5      168.11      168.15      3.97 o
   1   9   5       37.83       38.41      2.16 o
   2   9   5      249.40      200.08      5.54 o
   3   9   5       71.68       65.95      3.47 o
   4   9   5       30.56       23.15      2.78 o
   5   9   5       28.72       26.99      4.57 o
   6   9   5       61.09       55.88      4.27 o
   7   9   5        2.98        0.31      3.61 o
   8   9   5        1.76       -3.27      2.88 o
   9   9   5       17.31       16.04      5.43 o
  -9  10   5        5.18        3.73      5.94 o
  -8  10   5       80.90       75.28      6.27 o
  -7  10   5        0.03        0.25      1.89 o
  -6  10   5      124.33      114.43      6.06 o
  -5  10   5       15.37       12.28      2.23 o
  -4  10   5      134.36      119.51      4.20 o
  -3  10   5       80.25       78.14      3.60 o
  -2  10   5        0.02       -0.10      1.35 o
  -1  10   5      136.60      152.27      4.83 o
   0  10   5       99.94       94.55      3.48 o
   1  10   5       30.33       34.64      2.39 o
   2  10   5      276.63      292.51     10.09 o
   3  10   5      138.06      140.34      4.89 o
   4  10   5        0.01        0.86      1.80 o
   5  10   5        7.97        4.70      2.10 o
   6  10   5        5.07        7.82      2.96 o
   7  10   5       15.84       17.80      3.78 o
   8  10   5       23.93       16.94      4.08 o
  -9  11   5       43.29       53.70      5.47 o
  -8  11   5       15.70       10.97      3.22 o
  -7  11   5       26.92       24.91      3.04 o
  -6  11   5       65.32       58.20      3.61 o
  -5  11   5      225.31      232.36      7.25 o
  -4  11   5       10.65        9.70      2.30 o
  -3  11   5      124.61      119.63      4.49 o
  -2  11   5        1.35        0.80      1.61 o
  -1  11   5       75.36       72.02      3.74 o
   0  11   5      232.64      232.17      5.60 o
   1  11   5      191.66      195.09      5.25 o
   2  11   5       10.89       10.28      2.03 o
   3  11   5      178.48      172.64      5.56 o
   4  11   5      129.51      119.15      9.34 o
   5  11   5      124.90      126.13      5.53 o
   6  11   5        4.78        2.80      2.53 o
   7  11   5        2.35        6.82      3.45 o
   8  11   5        0.00        1.44      4.40 o
  -8  12   5        0.28       -1.35      2.83 o
  -7  12   5       55.92       60.23      5.36 o
  -6  12   5        0.64       -1.55      1.87 o
  -5  12   5      269.35      287.64      8.50 o
  -4  12   5        9.20       10.33      2.54 o
  -3  12   5       22.92       22.00      2.51 o
  -2  12   5       22.90       22.96      2.70 o
  -1  12   5       59.61       62.05      3.67 o
   0  12   5        2.19        1.93      1.87 o
   1  12   5       21.06       21.23      3.66 o
   2  12   5       34.62       33.34      2.88 o
   3  12   5       72.30       72.02      4.06 o
   4  12   5       34.79       30.74      3.50 o
   5  12   5        0.04       -2.45      2.03 o
   6  12   5        1.29       -0.86      2.48 o
   7  12   5        0.53       -0.28      5.37 o
  -7  13   5       87.70       93.39      6.46 o
  -6  13   5       36.36       29.79      3.19 o
  -5  13   5        0.23       -2.52      2.42 o
  -4  13   5        0.68        1.14      2.20 o
  -3  13   5       46.29       53.10      3.57 o
  -2  13   5       48.71       47.04      3.45 o
  -1  13   5        0.61        2.38      1.90 o
   0  13   5        2.52        0.35      1.96 o
   1  13   5       52.54       49.80      3.66 o
   2  13   5       10.37        4.65      2.37 o
   3  13   5       47.49       48.39      4.10 o
   4  13   5       70.46       72.26      5.01 o
   5  13   5        1.53        2.02      2.33 o
   6  13   5        3.00        5.97      4.55 o
  -7  14   5        1.17        3.06      3.22 o
  -6  14   5        2.84        1.56      2.38 o
  -5  14   5       16.30       19.63      3.17 o
  -4  14   5       10.91       11.04      2.87 o
  -3  14   5        2.34        2.74      2.44 o
  -2  14   5        0.65       -0.36      2.57 o
  -1  14   5       25.25       24.17      2.83 o
   0  14   5       65.46       69.12      4.26 o
   1  14   5       27.85       21.84      2.89 o
   2  14   5       48.38       57.35      5.27 o
   3  14   5       12.17       12.32      3.48 o
   4  14   5        4.87        2.51      3.75 o
   5  14   5        2.02        5.49      3.30 o
  -6  15   5       44.55       38.95      4.98 o
  -5  15   5       11.23       10.13      3.13 o
  -4  15   5       44.79       58.83      4.96 o
  -3  15   5        5.79        3.58      2.68 o
  -2  15   5       58.42       73.09      4.99 o
  -1  15   5        5.90        3.48      2.39 o
   0  15   5        1.74       -0.22      2.19 o
   1  15   5       12.75       14.72      3.19 o
   2  15   5        6.49        6.23      3.95 o
   3  15   5        6.01        6.23      4.12 o
   4  15   5       16.07       18.67      5.16 o
  -4  16   5       78.08       96.46     10.74 o
  -3  16   5        4.02        5.13      4.28 o
  -2  16   5       18.82       21.90      5.01 o
  -1  16   5        2.13       -1.10      2.92 o
   0  16   5        9.67       22.63      7.88 o
   1  16   5        1.51        8.21      4.15 o
   2  16   5        0.03       -4.81      3.53 o
   3  16   5       15.78       10.69      4.65 o
  -2  17   5       20.51       26.99      5.60 o
  -1  17   5        4.07       -1.72      5.30 o
   0  17   5        0.05       -1.51      3.80 o
   1  17   5       20.28       22.44      6.52 o
  -8   0   6        2.96        3.01      5.44 o
  -6   0   6      534.20      505.68     24.78 o
  -4   0   6      496.47      413.74     19.76 o
  -2   0   6       12.28        7.34      1.21 o
   0   0   6     4173.22     4559.65    114.85 o
   2   0   6      316.29      252.11      8.71 o
   4   0   6      219.47      193.16     22.99 o
   6   0   6      129.29      149.17     10.02 o
   8   0   6       22.39       14.03      6.16 o
  10   0   6        4.03        9.60      6.87 o
 -11   1   6       15.95       24.20      5.16 o
 -10   1   6        0.71        1.15      2.86 o
  -9   1   6       25.75       32.08      8.31 o
  -8   1   6      127.74      118.72     12.89 o
  -7   1   6       18.59       17.65      4.51 o
  -6   1   6      171.11      176.71     11.39 o
  -5   1   6      339.26      313.63      8.58 o
  -4   1   6      307.62      326.12      8.81 o
  -3   1   6     2381.92     2447.92     88.79 o
  -2   1   6     3068.81     3192.49     49.23 o
  -1   1   6       70.12       56.71      2.12 o
   0   1   6        5.46        3.37      0.96 o
   1   1   6       92.75      104.88      3.31 o
   2   1   6       26.04       29.78      2.18 o
   3   1   6      445.29      432.34      9.47 o
   4   1   6       15.21       12.69      1.87 o
   5   1   6        0.92        2.76      1.74 o
   6   1   6      162.69      151.41      5.45 o
   7   1   6        8.27        4.10      2.61 o
   8   1   6       42.26       42.65      5.79 o
   9   1   6        0.48       -1.85      3.59 o
  10   1   6        1.37        4.08      8.16 o
 -11   2   6       35.75       40.10      6.44 o
 -10   2   6        0.99       -0.19      4.73 o
  -9   2   6       66.96       59.08      4.71 o
  -8   2   6       20.60       26.67      4.08 o
  -7   2   6      726.00      679.83     31.79 o
  -6   2   6      103.13       92.76      7.13 o
  -5   2   6      341.53      339.91      7.60 o
  -4   2   6       29.43       31.49      1.85 o
  -3   2   6      393.30      377.59      7.11 o
  -2   2   6      723.54      826.79     15.07 o
  -1   2   6     3325.87     3602.72     57.15 o
   0   2   6     1679.47     1718.85     21.25 o
   1   2   6      139.99      150.14      4.12 o
   2   2   6       18.44       24.72      2.01 o
   3   2   6        9.66       19.48      2.00 o
   4   2   6        0.25        2.16      1.51 o
   5   2   6      261.83      233.56      6.71 o
   6   2   6       64.21       58.33      3.67 o
   7   2   6      192.15      223.28      8.27 o
   8   2   6       10.28        6.93      3.90 o
   9   2   6       10.92        6.32      4.35 o
  10   2   6        0.25        4.90      5.94 o
 -11   3   6        1.79        0.43      4.44 o
 -10   3   6        0.05       -0.99      2.91 o
  -9   3   6       11.46       12.63      3.25 o
  -8   3   6        3.18       -0.76      2.18 o
  -7   3   6       84.95       92.58      6.95 o
  -6   3   6       96.09      100.70      3.89 o
  -5   3   6      124.61      107.64      2.89 o
  -4   3   6      264.04      250.57      5.48 o
  -3   3   6      485.72      471.76      8.75 o
  -2   3   6      225.27      236.33      4.31 o
  -1   3   6     1302.80     1402.48     20.28 o
   0   3   6      576.73      675.33      9.68 o
   1   3   6     2624.69     2706.40     38.32 o
   2   3   6        1.28        2.16      0.93 o
   3   3   6        7.73        9.10      1.68 o
   4   3   6      123.88      117.96      4.44 o
   5   3   6      658.72      638.13     11.87 o
   6   3   6      107.78      103.15      4.75 o
   7   3   6        3.61        0.85      2.96 o
   8   3   6        0.48        0.13      3.36 o
   9   3   6       29.18       40.50      6.95 o
  10   3   6        5.41        2.81      4.54 o
 -11   4   6       59.83       74.04      8.88 o
 -10   4   6        0.30       -0.65      2.99 o
  -9   4   6        5.55        8.89      3.22 o
  -8   4   6       31.75       30.67      3.98 o
  -7   4   6        1.35       -0.43      4.44 o
  -6   4   6       34.97       31.16      1.81 o
  -5   4   6       66.58       64.17      2.54 o
  -4   4   6      133.16      124.66      3.46 o
  -3   4   6      208.17      224.85      5.61 o
  -2   4   6      646.36      657.64     10.21 o
  -1   4   6     1904.48     2028.04     25.17 o
   0   4   6        0.74        0.71      0.52 o
   1   4   6      168.53      148.71      3.73 o
   2   4   6       16.57       17.93      1.74 o
   3   4   6      354.56      339.89      8.14 o
   4   4   6        0.29        0.05      1.99 o
   5   4   6       61.92       75.83      4.08 o
   6   4   6        0.42        1.40      2.03 o
   7   4   6       68.36       70.66      6.09 o
   8   4   6        5.24       11.03      4.25 o
   9   4   6        0.16        1.39      4.05 o
 -11   5   6        0.28        0.91     10.38 o
 -10   5   6       24.91       28.89      4.86 o
  -9   5   6       10.22       10.76      4.08 o
  -8   5   6      176.78      157.51      8.39 o
  -7   5   6      113.34      105.19      4.48 o
  -6   5   6      188.05      173.86      4.49 o
  -5   5   6      406.06      410.99      8.08 o
  -4   5   6       10.96       15.74      1.56 o
  -3   5   6       72.28       74.39      3.61 o
  -2   5   6      458.95      460.96      9.69 o
  -1   5   6     1585.11     1586.99     23.16 o
   0   5   6     1193.17     1238.38     18.51 o
   1   5   6      373.64      347.73      7.16 o
   2   5   6      964.76      946.75     16.33 o
   3   5   6       59.14       66.37      4.32 o
   4   5   6        0.16       -0.34      1.61 o
   5   5   6        0.37        0.88      1.82 o
   6   5   6      129.43      123.75      5.44 o
   7   5   6        1.62       -3.32      3.89 o
   8   5   6       51.74       51.76      6.30 o
   9   5   6        2.29        2.77      4.18 o
 -10   6   6       71.09       57.24      6.46 o
  -9   6   6       10.64       14.96      3.84 o
  -8   6   6       20.79       22.15      4.02 o
  -7   6   6      203.63      206.93      9.92 o
  -6   6   6       54.23       52.65      3.10 o
  -5   6   6      162.51      165.00      4.64 o
  -4   6   6      276.47      282.84      7.22 o
  -3   6   6       47.13       43.98      1.86 o
  -2   6   6       15.53       12.27      1.31 o
  -1   6   6        0.07       -0.44      0.96 o
   0   6   6     2962.90     3052.91     45.48 o
   1   6   6      426.08      467.51      9.05 o
   2   6   6      392.44      391.23      8.97 o
   3   6   6       31.60       31.81      2.46 o
   4   6   6      546.90      505.91     12.32 o
   5   6   6      162.88      141.72      5.45 o
   6   6   6       90.93       98.94      6.00 o
   7   6   6        6.48        5.34      2.99 o
   8   6   6        7.48        8.14      4.20 o
   9   6   6       18.74       15.82      5.23 o
 -10   7   6       69.34       72.70      7.43 o
  -9   7   6        0.12        0.18      3.06 o
  -8   7   6       43.40       63.27      6.08 o
  -7   7   6       39.28       35.14      3.43 o
  -6   7   6       62.92       60.67      3.53 o
  -5   7   6       46.18       46.79      3.13 o
  -4   7   6      218.99      218.40      4.86 o
  -3   7   6       31.98       34.63      1.76 o
  -2   7   6      422.86      426.42      7.55 o
  -1   7   6      136.95      151.82      4.13 o
   0   7   6       54.12       53.82      3.73 o
   1   7   6      537.95      552.00     11.58 o
   2   7   6      912.37      855.65     16.95 o
   3   7   6       32.81       41.94      3.34 o
   4   7   6        0.03        1.58      1.85 o
   5   7   6       11.47        6.60      2.16 o
   6   7   6        0.82       -3.24      2.36 o
   7   7   6       35.68       27.62      4.02 o
   8   7   6       16.85       25.62      6.66 o
   9   7   6        6.36        3.65      4.50 o
 -10   8   6       17.04       26.79     12.39 o
  -9   8   6        0.17        4.58      3.58 o
  -8   8   6       37.23       41.77      5.42 o
  -7   8   6       67.50       63.03      4.51 o
  -6   8   6       59.48       52.06      3.55 o
  -5   8   6        8.57        8.82      1.72 o
  -4   8   6        6.30        5.31      1.56 o
  -3   8   6      267.72      271.50      5.52 o
  -2   8   6       15.06       12.72      1.51 o
  -1   8   6      220.09      210.89      5.35 o
   0   8   6      820.99      786.72     15.57 o
   1   8   6       66.54       55.34      3.19 o
   2   8   6        9.28        5.92      1.86 o
   3   8   6      281.49      290.76      7.89 o
   4   8   6        3.38        0.55      1.64 o
   5   8   6       27.25       19.76      2.71 o
   6   8   6        9.52        2.37      2.73 o
   7   8   6        2.44       -5.01      3.34 o
   8   8   6        2.30       -3.03      7.59 o
  -9   9   6      199.05      214.29      8.15 o
  -8   9   6        5.94        6.86      3.82 o
  -7   9   6        1.18        0.92      2.08 o
  -6   9   6       70.13       75.24      4.53 o
  -5   9   6      344.06      336.45     10.06 o
  -4   9   6        9.00        8.64      1.95 o
  -3   9   6      180.84      195.61      5.20 o
  -2   9   6       16.10       11.43      1.74 o
  -1   9   6      274.27      286.45      7.54 o
   0   9   6        0.79        1.52      1.05 o
   1   9   6      902.10      884.30     14.26 o
   2   9   6       31.05       31.57      2.87 o
   3   9   6      358.75      338.91      8.85 o
   4   9   6      123.74      116.38      4.61 o
   5   9   6       19.43       18.25      3.33 o
   6   9   6       72.18       57.72      5.09 o
   7   9   6        2.14        0.52      3.84 o
   8   9   6        6.06        7.47      3.91 o
  -9  10   6        2.54        3.76      2.95 o
  -8  10   6        1.04       -0.53      2.49 o
  -7  10   6       81.21       87.06      4.56 o
  -6  10   6        1.26        3.44      1.85 o
  -5  10   6      303.87      308.80      7.59 o
  -4  10   6        0.13       -2.43      1.62 o
  -3  10   6        3.83        2.82      1.61 o
  -2  10   6       38.28       38.75      2.75 o
  -1  10   6      392.50      385.36      9.44 o
   0  10   6        2.25        1.59      1.37 o
   1  10   6      196.99      187.03      6.34 o
   2  10   6       36.23       37.83      2.82 o
   3  10   6       56.43       55.12      3.37 o
   4  10   6        6.01        6.21      2.03 o
   5  10   6       49.11       42.76      5.05 o
   6  10   6       10.54        6.73      2.72 o
   7  10   6       31.90       30.84      7.44 o
   8  10   6        0.48        5.68      4.61 o
  -8  11   6       14.18        9.75      3.28 o
  -7  11   6        4.15        4.36      2.26 o
  -6  11   6       27.37       29.21      2.81 o
  -5  11   6       15.44       12.11      2.71 o
  -4  11   6       74.17       70.54      4.23 o
  -3  11   6       41.56       39.52      2.87 o
  -2  11   6      102.96       92.65      6.20 o
  -1  11   6        0.02       -0.18      1.65 o
   0  11   6        0.45        3.16      2.02 o
   1  11   6      225.54      220.90      8.76 o
   2  11   6      107.64      105.87      4.58 o
   3  11   6      136.31      126.83      8.63 o
   4  11   6        4.08        4.69      2.47 o
   5  11   6       47.15       53.53      5.25 o
   6  11   6       18.32       12.31      3.82 o
   7  11   6        0.42       -5.61      3.83 o
  -8  12   6       25.89       34.15      6.26 o
  -7  12   6        0.70       -1.56      2.64 o
  -6  12   6        7.84       11.80      2.45 o
  -5  12   6       14.38       14.45      2.80 o
  -4  12   6      249.98      253.24      8.85 o
  -3  12   6        3.32        2.69      2.23 o
  -2  12   6        5.64        3.92      1.94 o
  -1  12   6       15.70        7.33      2.05 o
   0  12   6      246.15      238.89      7.59 o
   1  12   6        8.68       10.76      2.54 o
   2  12   6       13.68       14.46      3.29 o
   3  12   6       19.20       22.00      2.79 o
   4  12   6       77.53       87.10      5.32 o
   5  12   6       46.56       42.13      3.68 o
   6  12   6        0.03       -4.07      3.05 o
   7  12   6        3.49        6.53      4.76 o
  -7  13   6        0.07       -3.16      2.74 o
  -6  13   6       58.60       69.08      4.37 o
  -5  13   6        8.63        7.68      2.61 o
  -4  13   6       73.79       81.38      5.07 o
  -3  13   6        2.84        4.50      2.39 o
  -2  13   6      137.52      141.11      5.50 o
  -1  13   6        0.48        2.47      1.98 o
   0  13   6       45.24       42.01      3.80 o
   1  13   6        8.46        7.57      2.56 o
   2  13   6      118.42      114.84      5.90 o
   3  13   6       13.26       11.98      3.41 o
   4  13   6        0.01       -0.81      2.97 o
   5  13   6       53.72       50.25      7.39 o
   6  13   6       25.06       22.70      5.72 o
  -6  14   6       10.21        1.65      2.61 o
  -5  14   6        0.31       -2.16      2.40 o
  -4  14   6       33.35       36.51      3.91 o
  -3  14   6       18.81       16.55      3.14 o
  -2  14   6        5.82        5.09      2.62 o
  -1  14   6        8.32        9.94      2.51 o
   0  14   6       53.23       52.63      5.05 o
   1  14   6        2.03        2.35      2.52 o
   2  14   6        0.81        6.44      3.21 o
   3  14   6       76.06       97.89     10.60 o
   4  14   6       95.80       72.09      7.52 o
   5  14   6        2.06        1.01      3.20 o
  -5  15   6       21.47       22.56      4.29 o
  -4  15   6        1.79        1.36      2.78 o
  -3  15   6       55.69       63.42      5.04 o
  -2  15   6        2.36        1.74      2.64 o
  -1  15   6       43.57       36.77      3.98 o
   0  15   6        2.06       -2.79      2.64 o
   1  15   6       30.92       34.76      5.57 o
   2  15   6       47.30       43.89      6.17 o
   3  15   6        3.49        0.60      7.95 o
   4  15   6        5.61        2.00      4.30 o
  -3  16   6       25.71       22.43      5.16 o
  -2  16   6        3.24       -0.83      3.95 o
  -1  16   6       39.60       42.07      6.08 o
   0  16   6        2.75       -0.17      3.57 o
   1  16   6       20.43       28.53      7.30 o
   2  16   6        3.61        5.32      4.94 o
  -9   0   7        8.52        6.01      6.16 o
  -7   0   7     1906.77     1871.35     73.04 o
  -5   0   7      364.72      359.18     19.33 o
  -3   0   7     1484.69     1409.92     53.99 o
  -1   0   7      235.74      256.61      6.99 o
   1   0   7      787.31      697.06     19.03 o
   3   0   7      638.53      683.10     19.70 o
   5   0   7      321.61      311.07     11.69 o
   7   0   7      597.21      596.65     19.20 o
   9   0   7       24.40       39.10      8.88 o
 -11   1   7        0.08        1.43      3.58 o
 -10   1   7       22.40       32.22      4.30 o
  -9   1   7       60.30       48.84      9.74 o
  -8   1   7      167.80      172.47     18.04 o
  -7   1   7      171.14      184.85     20.98 o
  -6   1   7      445.93      436.11     16.10 o
  -5   1   7     2651.94     2565.51     53.29 o
  -4   1   7      307.08      307.03     11.80 o
  -3   1   7      133.60      145.39      5.22 o
  -2   1   7      117.90      128.84      3.13 o
  -1   1   7      660.79      593.97      9.42 o
   0   1   7       71.88       69.50      2.51 o
   1   1   7      491.88      473.53      9.77 o
   2   1   7       42.67       36.80      2.48 o
   3   1   7       33.90       27.97      2.42 o
   4   1   7       67.10       64.24      3.61 o
   5   1   7      390.45      377.99      9.41 o
   6   1   7        8.36        7.73      2.32 o
   7   1   7      140.20      125.97      6.69 o
   8   1   7       36.34       36.45      6.16 o
   9   1   7       14.57       13.52      4.91 o
 -11   2   7        3.70        7.73      4.30 o
 -10   2   7       37.94       44.04      4.65 o
  -9   2   7        2.38        2.37      2.33 o
  -8   2   7      336.16      332.39     20.77 o
  -7   2   7      500.06      477.95     17.77 o
  -6   2   7      544.89      569.61     20.03 o
  -5   2   7       74.86       63.39      3.89 o
  -4   2   7      957.82      958.79     16.11 o
  -3   2   7       57.78       59.00      4.98 o
  -2   2   7     1323.40     1308.24     19.29 o
  -1   2   7      324.88      324.66      5.69 o
   0   2   7     1115.97     1102.02     15.28 o
   1   2   7        4.46        9.33      1.29 o
   2   2   7       42.89       44.42      2.79 o
   3   2   7        6.41        7.08      1.73 o
   4   2   7      119.43      116.48      4.69 o
   5   2   7      108.54       91.95      4.58 o
   6   2   7       10.77        3.19      2.33 o
   7   2   7       18.45       17.16      3.43 o
   8   2   7      115.03      116.19     17.04 o
   9   2   7       16.14        7.64      4.61 o
 -11   3   7        0.17       -0.72      3.72 o
 -10   3   7       27.46       37.40      4.66 o
  -9   3   7       82.47       83.85      6.04 o
  -8   3   7       93.54       87.44     10.02 o
  -7   3   7       50.78       56.11      5.94 o
  -6   3   7     2104.28     2050.30     29.77 o
  -5   3   7      215.51      211.50      4.95 o
  -4   3   7      229.55      217.30      5.05 o
  -3   3   7       93.98      104.73      3.91 o
  -2   3   7      235.01      210.80      4.22 o
  -1   3   7       34.10       36.97      1.83 o
   0   3   7       48.45       39.03      2.04 o
   1   3   7       56.53       63.34      3.29 o
   2   3   7      666.13      687.02     12.16 o
   3   3   7      119.17      134.35      5.43 o
   4   3   7       45.48       47.08      3.23 o
   5   3   7       42.83       31.21      3.56 o
   6   3   7     1151.44     1117.33     22.17 o
   7   3   7       35.41       25.33      3.89 o
   8   3   7       21.47       29.86      5.70 o
   9   3   7        1.66        6.27      4.69 o
 -11   4   7        4.68        7.08      4.03 o
 -10   4   7        2.05       -2.97      3.80 o
  -9   4   7       11.60        7.66      3.22 o
  -8   4   7      125.52      132.37      7.31 o
  -7   4   7      289.19      302.43     16.40 o
  -6   4   7      312.17      321.78     10.73 o
  -5   4   7      123.08      120.76      5.20 o
  -4   4   7      611.59      575.33     10.74 o
  -3   4   7      169.84      176.79      5.91 o
  -2   4   7       38.47       44.01      1.92 o
  -1   4   7      324.45      341.50      6.18 o
   0   4   7      491.27      462.92      7.99 o
   1   4   7      111.32       98.62      3.19 o
   2   4   7       84.96      113.41      4.59 o
   3   4   7        0.02       -2.17      1.45 o
   4   4   7      774.12      713.76     14.96 o
   5   4   7       69.90       56.23      3.75 o
   6   4   7       58.17       53.94      3.95 o
   7   4   7        0.30       -1.28      2.70 o
   8   4   7      121.74      111.55      8.85 o
   9   4   7        1.86       -1.16      4.19 o
 -10   5   7       10.26       11.92      4.14 o
  -9   5   7      162.17      160.95      8.93 o
  -8   5   7       17.51       18.41      3.73 o
  -7   5   7        9.04        9.72      3.04 o
  -6   5   7      631.15      640.47     14.72 o
  -5   5   7     1090.22     1085.23     18.39 o
  -4   5   7      160.51      157.14      6.25 o
  -3   5   7      746.22      773.00     12.97 o
  -2   5   7        0.29        1.03      0.68 o
  -1   5   7      816.23      825.22     14.70 o
   0   5   7      211.36      240.94      5.66 o
   1   5   7      396.42      439.52     10.98 o
   2   5   7       57.25       54.88      2.87 o
   3   5   7      178.22      150.32      5.19 o
   4   5   7        7.34       10.51      2.29 o
   5   5   7       88.06       76.03      4.31 o
   6   5   7      191.91      182.44      6.47 o
   7   5   7      101.00       99.07      7.62 o
   8   5   7        7.58        9.62      4.55 o
   9   5   7       64.16       60.41      7.44 o
 -10   6   7        5.44       -0.11      3.57 o
  -9   6   7        2.28       -0.08      3.29 o
  -8   6   7       14.71       16.27      3.76 o
  -7   6   7      544.49      540.61     17.95 o
  -6   6   7      134.18      123.81      6.31 o
  -5   6   7      143.17      143.44      5.01 o
  -4   6   7        7.51       10.11      1.71 o
  -3   6   7      633.38      600.21     11.82 o
  -2   6   7      360.82      353.32      7.26 o
  -1   6   7       62.39       67.59      4.24 o
   0   6   7       25.12       21.86      2.22 o
   1   6   7      145.66      141.14      4.65 o
   2   6   7       40.14       44.94      3.06 o
   3   6   7      205.81      206.55      5.64 o
   4   6   7       10.47        8.90      2.18 o
   5   6   7      315.35      296.48      8.58 o
   6   6   7        1.31       -1.86      2.69 o
   7   6   7      214.75      244.56      9.44 o
   8   6   7        0.16       -1.34      4.16 o
   9   6   7       13.97       16.22     11.03 o
 -10   7   7        2.18        5.13      4.37 o
  -9   7   7       72.69       75.72      7.15 o
  -8   7   7      145.52      127.86      8.29 o
  -7   7   7       13.71       15.53      4.65 o
  -6   7   7       44.75       41.62      4.59 o
  -5   7   7      236.17      219.28      6.57 o
  -4   7   7      141.15      135.86      3.84 o
  -3   7   7        1.78        2.94      1.33 o
  -2   7   7      751.61      787.64     21.83 o
  -1   7   7      151.68      142.15      4.65 o
   0   7   7       19.05       17.49      2.65 o
   1   7   7      243.65      245.35      6.80 o
   2   7   7       44.02       47.71      5.04 o
   3   7   7      132.27      119.70      5.48 o
   4   7   7       63.30       51.92      4.34 o
   5   7   7       80.70       69.13      4.44 o
   6   7   7       50.84       55.98      4.89 o
   7   7   7        0.06       -3.47      2.75 o
   8   7   7       37.73       29.86      5.92 o
 -10   8   7       12.66       14.71      4.66 o
  -9   8   7       20.25       19.93      4.81 o
  -8   8   7       46.52       44.99      5.61 o
  -7   8   7      171.58      180.00     19.26 o
  -6   8   7      356.06      342.20     10.54 o
  -5   8   7        8.29        8.77      1.79 o
  -4   8   7     1532.09     1553.57     32.80 o
  -3   8   7        6.97        6.14      1.95 o
  -2   8   7       85.47       81.61      4.55 o
  -1   8   7        0.96        1.80      1.76 o
   0   8   7      143.02      145.65      4.84 o
   1   8   7       38.48       35.50      2.75 o
   2   8   7       41.17       39.82      3.12 o
   3   8   7       65.44       49.46      3.50 o
   4   8   7      305.35      294.61      8.29 o
   5   8   7        3.35        3.07      2.16 o
   6   8   7        6.28        7.88      3.22 o
   7   8   7       17.92       18.42      4.95 o
   8   8   7       50.10       58.18      7.24 o
  -9   9   7       11.33       15.26      4.80 o
  -8   9   7      153.13      153.46     11.39 o
  -7   9   7        3.60        5.45      2.27 o
  -6   9   7      106.45      104.66      4.61 o
  -5   9   7       32.01       28.65      2.84 o
  -4   9   7      124.39      113.23      5.29 o
  -3   9   7      144.41      143.83      6.66 o
  -2   9   7      442.10      441.69     10.17 o
  -1   9   7       43.66       41.74      3.10 o
   0   9   7      176.51      166.71      6.50 o
   1   9   7      158.57      157.63      5.33 o
   2   9   7      161.69      167.38      5.77 o
   3   9   7        3.30        3.99      2.07 o
   4   9   7       25.04       19.39      2.50 o
   5   9   7       27.54       17.52      3.47 o
   6   9   7       73.70       67.45     10.45 o
   7   9   7        0.07       -3.99      3.84 o
   8   9   7        6.04        2.26      4.81 o
  -9  10   7        6.93        7.19      3.02 o
  -8  10   7       37.36       49.19      4.29 o
  -7  10   7       17.61       14.61      3.01 o
  -6  10   7       25.93       29.45      3.02 o
  -5  10   7       15.98       10.55      2.43 o
  -4  10   7        0.06       -0.39      2.11 o
  -3  10   7      172.96      174.29      6.82 o
  -2  10   7      154.83      159.49      5.53 o
  -1  10   7        0.71        3.21      1.94 o
   0  10   7      225.48      215.92      7.82 o
   1  10   7       12.08       14.86      2.48 o
   2  10   7       33.16       32.93      2.81 o
   3  10   7        2.24        2.04      2.03 o
   4  10   7       35.71       32.02      2.98 o
   5  10   7        0.52       -1.60      2.59 o
   6  10   7        0.01        0.61      3.06 o
   7  10   7       14.38       21.03      5.31 o
  -8  11   7        7.23       12.05      3.19 o
  -7  11   7        1.96        0.15      4.09 o
  -6  11   7        0.59       -1.20      2.12 o
  -5  11   7      343.39      334.19     10.37 o
  -4  11   7        3.54        1.23      2.48 o
  -3  11   7       74.00       61.58      7.29 o
  -2  11   7        1.79        1.80      1.94 o
  -1  11   7      365.90      371.94      9.72 o
   0  11   7        2.36       -0.47      1.96 o
   1  11   7        0.51        0.14      2.03 o
   2  11   7      137.84      136.72      6.08 o
   3  11   7       55.32       53.44      3.62 o
   4  11   7       67.67       53.58      5.35 o
   5  11   7      124.93      146.83      8.41 o
   6  11   7        0.42        0.02      3.30 o
   7  11   7        0.24       -5.29      5.08 o
  -7  12   7       54.41       57.61      5.07 o
  -6  12   7        0.14       -0.52      2.63 o
  -5  12   7       11.40       11.85      4.26 o
  -4  12   7        0.59        1.27      2.64 o
  -3  12   7      287.40      276.03      9.62 o
  -2  12   7        7.37        4.13      2.17 o
  -1  12   7        6.70        6.97      3.98 o
   0  12   7       30.14       30.29      3.93 o
   1  12   7      109.14      105.41      5.52 o
   2  12   7      104.15      100.58      5.55 o
   3  12   7       82.94       84.06      5.17 o
   4  12   7       31.42       23.89      4.10 o
   5  12   7       34.69       35.78      7.38 o
   6  12   7        6.86        1.16      5.87 o
  -7  13   7        0.24        3.98      3.18 o
  -6  13   7        2.04       -2.16      3.58 o
  -5  13   7        2.35        2.59      2.73 o
  -4  13   7       15.35       10.51      3.26 o
  -3  13   7        2.79        3.69      5.53 o
  -2  13   7       29.19       28.49      4.69 o
  -1  13   7       89.09       94.12      5.31 o
   0  13   7       19.06       21.99      4.88 o
   1  13   7       67.88       65.59      4.69 o
   2  13   7        3.89        3.43      2.50 o
   3  13   7        2.45        2.30      3.00 o
   4  13   7       26.08       35.72      5.97 o
   5  13   7        7.81        9.96      3.70 o
  -6  14   7        0.02       -2.19      2.95 o
  -5  14   7        1.13        2.56      3.61 o
  -4  14   7       60.07       54.70      5.22 o
  -3  14   7        7.98        9.41      3.29 o
  -2  14   7       42.16       45.83      4.90 o
  -1  14   7        0.70       -0.54      2.45 o
   0  14   7       99.09      110.93      6.07 o
   1  14   7        0.99        3.46      2.59 o
   2  14   7        6.75        4.65      3.85 o
   3  14   7       55.79       55.32      6.83 o
   4  14   7       40.40       44.84      6.48 o
  -4  15   7       14.80       21.40      4.89 o
  -3  15   7        2.90        3.39      4.51 o
  -2  15   7       65.75       73.16      7.24 o
  -1  15   7        3.14        3.15      3.89 o
   0  15   7        8.01        9.43      3.57 o
   1  15   7        5.55        3.05      3.74 o
   2  15   7       41.16       41.46      6.21 o
   3  15   7        5.31       -0.07      3.95 o
  -2  16   7        8.66        8.46      4.45 o
  -1  16   7        7.45       17.59      4.76 o
   0  16   7        7.12        5.47      4.09 o
   1  16   7       12.94       16.07      5.10 o
  -8   0   8        0.25        2.43      5.16 o
  -6   0   8       77.51       78.29     10.74 o
  -4   0   8      805.31      712.62     31.22 o
  -2   0   8      387.66      404.99     10.01 o
   0   0   8        2.91        4.96      2.14 o
   2   0   8       97.14       97.14      9.02 o
   4   0   8      155.47      153.21      7.75 o
   6   0   8      160.16      148.18      8.48 o
   8   0   8       87.44       87.50     11.60 o
 -10   1   8       16.47       16.47      7.88 o
  -9   1   8        2.72        3.58      6.01 o
  -8   1   8        5.59        9.71      4.25 o
  -7   1   8       72.04       52.74      6.43 o
  -6   1   8     1036.68     1007.09     23.23 o
  -5   1   8      483.60      449.49     13.29 o
  -4   1   8      288.25      290.79      6.72 o
  -3   1   8       54.25       58.21      1.99 o
  -2   1   8      550.45      595.10      9.72 o
  -1   1   8       26.47       30.93      2.13 o
   0   1   8       93.44       95.21      3.12 o
   1   1   8      128.87      129.32      4.20 o
   2   1   8      483.36      454.76     10.06 o
   3   1   8      305.62      310.12      7.93 o
   4   1   8       88.34       98.91      8.92 o
   5   1   8        0.04        1.93      1.99 o
   6   1   8      180.37      195.79      7.21 o
   7   1   8        8.69       12.94      4.64 o
   8   1   8       31.31       22.28      5.24 o
   9   1   8        1.99       -4.00      5.73 o
 -11   2   8       15.48       12.75      4.73 o
 -10   2   8        1.37        1.96      2.69 o
  -9   2   8       63.50       79.16      5.35 o
  -8   2   8        0.80        3.38      3.74 o
  -7   2   8      347.31      332.12     14.28 o
  -6   2   8       27.44       22.65      3.89 o
  -5   2   8      179.63      181.41      4.45 o
  -4   2   8      285.35      260.96      5.77 o
  -3   2   8      248.93      249.96      8.15 o
  -2   2   8      433.16      435.40      8.12 o
  -1   2   8      135.47      167.31      4.30 o
   0   2   8      309.84      300.38      6.75 o
   1   2   8      341.18      331.85      6.79 o
   2   2   8        2.04        1.74      1.59 o
   3   2   8       20.42       19.31      3.99 o
   4   2   8      128.48      124.13      5.08 o
   5   2   8      240.49      242.31     11.33 o
   6   2   8       35.16       42.69      3.66 o
   7   2   8      261.60      271.69      9.92 o
   8   2   8       31.42       40.10      8.02 o
   9   2   8        6.03        9.84      4.94 o
 -10   3   8        0.83       -1.37      2.78 o
  -9   3   8       16.92       22.29      9.02 o
  -8   3   8      102.73      114.06     12.53 o
  -7   3   8       64.44       60.97      4.61 o
  -6   3   8      350.05      325.03      6.92 o
  -5   3   8      819.70      812.43     14.35 o
  -4   3   8      335.99      316.05      6.82 o
  -3   3   8       48.11       36.86      1.85 o
  -2   3   8      104.68      102.20      3.20 o
  -1   3   8      447.26      448.12     10.50 o
   0   3   8       55.94       57.29      2.59 o
   1   3   8      109.81      110.52      3.46 o
   2   3   8      283.83      286.96      6.83 o
   3   3   8      328.09      321.33      7.01 o
   4   3   8        0.50        0.11      1.85 o
   5   3   8      260.92      253.85      7.63 o
   6   3   8        3.55        9.83      2.53 o
   7   3   8        7.91        1.33      4.07 o
   8   3   8        3.02        5.12      4.38 o
   9   3   8       54.67       60.79      7.70 o
 -10   4   8        4.78        6.90      3.48 o
  -9   4   8        0.11       -0.67      2.82 o
  -8   4   8        7.75       12.13      3.14 o
  -7   4   8       35.15       40.46      4.27 o
  -6   4   8       76.32       74.31      3.37 o
  -5   4   8      317.90      299.57      7.38 o
  -4   4   8       26.39       24.49      2.10 o
  -3   4   8       44.14       42.00      1.81 o
  -2   4   8       34.29       30.62      1.97 o
  -1   4   8      140.29      152.12      3.79 o
   0   4   8        7.18        6.85      1.52 o
   1   4   8      985.84      975.70     15.14 o
   2   4   8      262.49      260.46      6.97 o
   3   4   8      261.88      235.70     10.27 o
   4   4   8      159.43      155.96      5.69 o
   5   4   8       59.20       63.74      4.15 o
   6   4   8        6.52        3.08      3.16 o
   7   4   8       49.64       51.67      4.89 o
   8   4   8        0.90       -2.33      3.99 o
   9   4   8       26.23       27.21      6.07 o
 -10   5   8        8.27        5.26      3.75 o
  -9   5   8       41.20       35.23      4.84 o
  -8   5   8      129.82      135.15     10.53 o
  -7   5   8       50.76       53.80      5.17 o
  -6   5   8      109.03       99.02      4.08 o
  -5   5   8      323.57      300.41      8.41 o
  -4   5   8       36.10       36.69      2.78 o
  -3   5   8      457.82      462.18      8.82 o
  -2   5   8      889.40      885.07     15.25 o
  -1   5   8      459.19      457.56      8.08 o
   0   5   8      668.72      674.41     15.73 o
   1   5   8      507.28      483.70     10.48 o
   2   5   8      280.25      270.05      6.49 o
   3   5   8       48.43       50.10      3.50 o
   4   5   8       11.21       14.41      4.77 o
   5   5   8       21.95       19.30      2.84 o
   6   5   8      248.70      267.98      9.06 o
   7   5   8       25.50       30.78      4.26 o
   8   5   8       22.60       34.88      6.23 o
 -10   6   8       27.43       36.71     10.53 o
  -9   6   8        1.03        4.86      3.30 o
  -8   6   8       42.22       40.53      5.37 o
  -7   6   8        0.42        0.77      6.23 o
  -6   6   8       76.67       77.46      7.19 o
  -5   6   8       43.83       43.31      5.66 o
  -4   6   8      695.43      661.60     14.10 o
  -3   6   8      817.58      807.83     17.74 o
  -2   6   8      183.64      184.83      6.69 o
  -1   6   8        0.03        0.32      1.42 o
   0   6   8     1102.84     1079.24     23.78 o
   1   6   8       14.30       12.47      1.97 o
   2   6   8       46.25       45.39      4.22 o
   3   6   8       28.59       28.26      2.86 o
   4   6   8      212.81      218.00      6.92 o
   5   6   8       23.11       22.82      3.00 o
   6   6   8       17.03       19.33      3.65 o
   7   6   8        3.78        3.17      3.14 o
   8   6   8       63.08       54.36      7.17 o
 -10   7   8        2.56        0.99      4.51 o
  -9   7   8       58.16       45.37      8.95 o
  -8   7   8       37.25       44.78      5.61 o
  -7   7   8       29.09       24.76      5.44 o
  -6   7   8       41.54       34.78      5.97 o
  -5   7   8      337.94      326.80      8.59 o
  -4   7   8        0.76        0.26      1.52 o
  -3   7   8        0.39       -0.49      1.99 o
  -2   7   8      105.56      115.49      4.98 o
  -1   7   8       79.77       81.33      3.84 o
   0   7   8      381.22      382.38     14.41 o
   1   7   8       19.24       20.14      2.28 o
   2   7   8      180.91      197.05      6.19 o
   3   7   8       85.51       85.33      4.31 o
   4   7   8        1.27        2.75      2.16 o
   5   7   8       58.52       56.38      4.06 o
   6   7   8       44.96       44.42      4.74 o
   7   7   8        0.11       -2.49      3.84 o
   8   7   8        0.07        3.64      4.55 o
  -9   8   8        2.11        0.74      3.68 o
  -8   8   8       11.90       14.27      4.15 o
  -7   8   8      112.52      128.02      8.77 o
  -6   8   8       20.64       17.11      3.17 o
  -5   8   8       16.90       15.90      2.25 o
  -4   8   8       56.69       53.84      3.72 o
  -3   8   8      145.88      136.97      5.66 o
  -2   8   8      296.66      305.47      8.65 o
  -1   8   8        2.04        4.47      2.03 o
   0   8   8      233.11      255.23      8.25 o
   1   8   8      434.66      426.33     10.28 o
   2   8   8       10.81        6.75      2.05 o
   3   8   8       63.55       60.78      3.65 o
   4   8   8       20.09       20.23      2.80 o
   5   8   8       12.81       15.11      2.87 o
   6   8   8        4.40        3.98      3.23 o
   7   8   8        7.52        4.51      4.46 o
  -9   9   8       74.86       63.02      8.31 o
  -8   9   8       10.27       14.89      4.40 o
  -7   9   8       98.97      102.34      5.34 o
  -6   9   8       51.94       40.45      3.25 o
  -5   9   8      183.60      184.88      6.16 o
  -4   9   8       17.79       15.69      2.66 o
  -3   9   8      162.01      154.66      6.27 o
  -2   9   8      365.39      363.13     10.62 o
  -1   9   8      926.82      941.68     18.95 o
   0   9   8       94.72       91.77      6.47 o
   1   9   8        0.08       -0.41      2.14 o
   2   9   8        3.52        2.15      2.13 o
   3   9   8        6.07        6.09      2.06 o
   4   9   8        1.33       -0.72      2.11 o
   5   9   8       25.11        7.67      4.27 o
   6   9   8        0.00        0.45      3.03 o
   7   9   8       23.61       21.89      5.47 o
  -8  10   8        2.02       -1.74      2.58 o
  -7  10   8       91.08       95.33      5.65 o
  -6  10   8       23.56       26.88      3.53 o
  -5  10   8        1.25        1.04      2.00 o
  -4  10   8      232.46      204.92      7.58 o
  -3  10   8      185.65      205.85     10.00 o
  -2  10   8        2.91        8.84      2.22 o
  -1  10   8       48.46       47.67      3.57 o
   0  10   8       29.62       27.05      3.05 o
   1  10   8      114.52      116.94      6.37 o
   2  10   8        0.06       -1.36      2.30 o
   3  10   8        0.06       -1.12      2.34 o
   4  10   8       50.55       43.25      5.33 o
   5  10   8       97.00      110.31      6.95 o
   6  10   8        1.03       -4.43      2.96 o
   7  10   8        7.72        5.13      4.86 o
  -8  11   8       56.44       54.97      4.86 o
  -7  11   8        6.12        5.50      3.63 o
  -6  11   8        0.95       -4.28      2.86 o
  -5  11   8       24.16       25.49      3.11 o
  -4  11   8       61.01       76.75      5.26 o
  -3  11   8      216.47      221.50      8.36 o
  -2  11   8       41.77       47.02      4.29 o
  -1  11   8      452.00      467.01     11.51 o
   0  11   8       78.00       74.72      4.92 o
   1  11   8        3.33        4.48      2.36 o
   2  11   8       46.44       43.40      4.38 o
   3  11   8       11.00       11.02      2.77 o
   4  11   8        3.83        8.07      2.74 o
   5  11   8       11.56        9.78      4.44 o
   6  11   8       15.30        7.58      4.60 o
  -7  12   8        0.38        0.43      2.85 o
  -6  12   8      129.12      127.40      7.51 o
  -5  12   8       75.89       87.10      8.31 o
  -4  12   8      112.64      111.82      7.80 o
  -3  12   8      110.90      105.51      6.33 o
  -2  12   8       43.90       46.25      5.92 o
  -1  12   8        9.60       11.45      2.65 o
   0  12   8      178.23      191.22      7.03 o
   1  12   8       97.41       97.35      5.42 o
   2  12   8        0.19       -0.37      2.25 o
   3  12   8        0.70       -0.24      2.35 o
   4  12   8       70.54       76.23      6.88 o
   5  12   8        0.06        1.94      5.66 o
  -6  13   8       21.20       18.00      3.80 o
  -5  13   8       11.90       15.61      3.47 o
  -4  13   8       13.53       20.29      3.75 o
  -3  13   8       36.56       40.07      4.51 o
  -2  13   8      281.86      293.66     10.63 o
  -1  13   8       77.56       77.88      5.93 o
   0  13   8       19.75       25.32      3.43 o
   1  13   8       17.85       20.29      3.35 o
   2  13   8       46.94       55.33      6.91 o
   3  13   8       35.40       36.44     11.96 o
   4  13   8       13.30       19.28      4.01 o
  -5  14   8        7.82       10.12      3.58 o
  -4  14   8      102.08       88.81      6.55 o
  -3  14   8       34.49       41.44      7.10 o
  -2  14   8       15.13       16.12      4.74 o
  -1  14   8       11.44       17.16      4.54 o
   0  14   8       68.77       79.42      7.49 o
   1  14   8       23.29       22.56      4.09 o
   2  14   8        4.95        5.18      4.05 o
   3  14   8       35.07       36.88      6.07 o
  -3  15   8        1.63        0.98      6.30 o
  -2  15   8       60.85       49.57      6.38 o
  -1  15   8       31.94       28.15      7.66 o
   0  15   8       65.81       67.62      7.19 o
   1  15   8       36.92       35.82     11.31 o
   2  15   8        2.23       12.46      6.87 o
  -9   0   9       97.15      102.25     13.32 o
  -7   0   9       42.77       56.86      9.60 o
  -5   0   9        0.59        2.58      4.15 o
  -3   0   9        2.00       -1.86      1.33 o
  -1   0   9       38.89       43.76      4.54 o
   1   0   9     2614.21     2496.84     62.12 o
   3   0   9      449.95      433.57     18.55 o
   5   0   9      174.64      162.76      8.76 o
   7   0   9       37.47       46.83      9.02 o
 -10   1   9        5.89        8.88      7.59 o
  -9   1   9       29.62       37.90      6.68 o
  -8   1   9        3.51        2.03      3.74 o
  -7   1   9       90.63       99.82     11.24 o
  -6   1   9       45.55       50.01      3.77 o
  -5   1   9       30.27       29.88      2.26 o
  -4   1   9       95.53       92.71      4.13 o
  -3   1   9      196.92      194.44      4.30 o
  -2   1   9      191.11      186.12      3.98 o
  -1   1   9      273.64      249.98      5.90 o
   0   1   9      556.56      550.61      9.92 o
   1   1   9      934.45      874.53     17.12 o
   2   1   9      450.75      432.91      9.96 o
   3   1   9     1422.09     1382.32     26.19 o
   4   1   9        5.66        6.38      2.26 o
   5   1   9       54.28       51.95      3.97 o
   6   1   9        9.34        6.57      2.60 o
   7   1   9        9.93       14.25      4.80 o
   8   1   9       47.77       51.94      7.04 o
 -10   2   9       96.20      119.24     18.90 o
  -9   2   9       23.00       20.77      7.73 o
  -8   2   9       13.96        2.05      3.90 o
  -7   2   9        2.85        1.65      3.54 o
  -6   2   9        2.37        2.52      1.38 o
  -5   2   9        8.43        6.41      2.15 o
  -4   2   9       39.34       51.06      5.19 o
  -3   2   9       85.58       75.68      3.64 o
  -2   2   9      824.25      782.18     12.65 o
  -1   2   9       52.55       55.94      3.21 o
   0   2   9     1303.29     1208.01     22.48 o
   1   2   9      310.40      286.69     11.63 o
   2   2   9      137.85      139.54      4.47 o
   3   2   9       22.68       16.36      2.61 o
   4   2   9      133.09      136.40      7.09 o
   5   2   9      339.23      324.70      9.07 o
   6   2   9       19.59       27.43      3.32 o
   7   2   9       48.29       47.46      6.40 o
   8   2   9        0.77       -2.92      4.10 o
 -10   3   9        6.50        6.44      3.40 o
  -9   3   9        0.79        1.77      2.79 o
  -8   3   9       59.72       72.60      6.37 o
  -7   3   9       29.24       32.74      3.41 o
  -6   3   9        3.83        6.34      2.13 o
  -5   3   9      203.20      188.62      5.88 o
  -4   3   9        0.41        0.04      1.30 o
  -3   3   9       40.20       41.45      1.94 o
  -2   3   9      191.48      183.14      4.73 o
  -1   3   9      149.37      145.97      7.21 o
   0   3   9      605.41      585.99     10.87 o
   1   3   9      253.42      242.29      5.73 o
   2   3   9     2383.42     2336.78     37.32 o
   3   3   9      197.09      196.11      5.33 o
   4   3   9      271.44      250.66      7.55 o
   5   3   9      177.28      172.28      6.49 o
   6   3   9       44.86       49.64      4.08 o
   7   3   9        1.50        2.49      4.00 o
   8   3   9        4.09       -3.29      4.25 o
 -10   4   9       32.72       45.41      6.16 o
  -9   4   9       18.55       17.11      5.08 o
  -8   4   9       63.03       61.31      5.51 o
  -7   4   9        8.36        6.54      2.88 o
  -6   4   9       94.52       89.73      4.14 o
  -5   4   9       51.21       52.79      4.30 o
  -4   4   9      310.24      286.80      7.81 o
  -3   4   9       51.87       51.65      2.22 o
  -2   4   9        0.91       -0.51      1.64 o
  -1   4   9       98.10      106.20      5.25 o
   0   4   9      559.41      527.81     11.26 o
   1   4   9      776.63      765.59     13.54 o
   2   4   9      241.16      221.31      5.51 o
   3   4   9        1.85        5.81      2.14 o
   4   4   9      399.09      381.52     12.30 o
   5   4   9       15.87       18.81      2.99 o
   6   4   9      160.54      157.61      6.47 o
   7   4   9        3.38        2.26      4.34 o
   8   4   9       58.21       63.70      7.63 o
 -10   5   9        0.07       -1.66      3.36 o
  -9   5   9       24.93       35.41      6.44 o
  -8   5   9       73.39       55.75      6.66 o
  -7   5   9       19.51       16.85      3.55 o
  -6   5   9        6.64        7.39      2.28 o
  -5   5   9       25.65       22.55      2.90 o
  -4   5   9        6.68        8.91      3.25 o
  -3   5   9       66.91       57.23      3.14 o
  -2   5   9        2.25        2.08      1.55 o
  -1   5   9     2532.65     2520.52     39.79 o
   0   5   9      102.10      114.42      4.39 o
   1   5   9       11.95       14.04      1.83 o
   2   5   9      303.94      296.83      8.50 o
   3   5   9      281.68      256.19      7.46 o
   4   5   9      624.77      627.06     14.11 o
   5   5   9        6.98        9.90      2.76 o
   6   5   9       18.02       25.31      5.36 o
   7   5   9       53.22       60.29     10.02 o
   8   5   9        0.20       -0.94      4.53 o
  -9   6   9       35.48       37.96      5.22 o
  -8   6   9      114.51      128.70     19.98 o
  -7   6   9       18.77       22.14      4.08 o
  -6   6   9       24.10       26.38      3.12 o
  -5   6   9        3.18        6.26      1.97 o
  -4   6   9       66.13       66.35      3.99 o
  -3   6   9      141.94      131.48      6.16 o
  -2   6   9       78.00       74.06      5.08 o
  -1   6   9       34.99       30.08      2.87 o
   0   6   9        3.38        2.76      2.88 o
   1   6   9     1730.51     1671.97     30.57 o
   2   6   9       24.77       23.93      2.42 o
   3   6   9        0.12       -0.84      1.83 o
   4   6   9       19.99       26.75      3.44 o
   5   6   9      125.10      136.38      6.12 o
   6   6   9       12.46        8.28      3.44 o
   7   6   9       13.35       10.32      4.79 o
  -9   7   9        1.17        6.05      3.92 o
  -8   7   9        0.66       -1.56      3.13 o
  -7   7   9      226.64      212.71     10.43 o
  -6   7   9       13.72       14.89      2.88 o
  -5   7   9       11.88        9.17      1.88 o
  -4   7   9       14.81        9.37      2.03 o
  -3   7   9       81.25       82.14      9.24 o
  -2   7   9      209.78      186.34      8.13 o
  -1   7   9       73.83       61.85      4.00 o
   0   7   9      484.91      490.52     12.91 o
   1   7   9        2.04       -0.19      4.92 o
   2   7   9       11.99       14.70      2.08 o
   3   7   9      174.94      170.12      6.09 o
   4   7   9        0.21        0.38      2.10 o
   5   7   9        2.12        4.34      2.58 o
   6   7   9      131.55      136.53     10.96 o
   7   7   9       82.84       96.36     11.46 o
  -9   8   9       44.34       44.31      6.12 o
  -8   8   9        1.38        2.99      3.54 o
  -7   8   9        0.64       -0.59      5.01 o
  -6   8   9      134.36      134.44     12.18 o
  -5   8   9        0.05       -0.48      1.69 o
  -4   8   9       58.90       54.50      3.80 o
  -3   8   9       47.44       48.23      3.81 o
  -2   8   9       56.52       51.89      4.73 o
  -1   8   9       52.60       54.65      3.95 o
   0   8   9      362.23      356.95     10.43 o
   1   8   9       21.78       19.58      3.64 o
   2   8   9      294.86      276.67      9.40 o
   3   8   9       17.49       15.51      3.27 o
   4   8   9       23.15       30.13      3.31 o
   5   8   9       59.42       75.52      5.70 o
   6   8   9        0.24        3.21      3.24 o
   7   8   9        3.96        7.70      4.91 o
  -8   9   9       46.92       55.32      8.95 o
  -7   9   9       45.58       43.75     11.67 o
  -6   9   9       28.01       28.34      3.33 o
  -5   9   9        0.15       -3.04      2.03 o
  -4   9   9       19.58       26.59      3.20 o
  -3   9   9      173.29      182.68      8.12 o
  -2   9   9      258.92      248.05      8.56 o
  -1   9   9        4.16        6.25      2.31 o
   0   9   9      487.67      516.42     13.88 o
   1   9   9       85.93       80.80      5.27 o
   2   9   9       16.75       15.56      3.13 o
   3   9   9        0.04       -2.57      1.98 o
   4   9   9        0.10       -3.27      2.43 o
   5   9   9       31.78       28.47      5.38 o
   6   9   9       72.59       81.16      8.00 o
  -8  10   9       22.89       17.37      6.16 o
  -7  10   9        5.56        2.94      5.15 o
  -6  10   9       83.05       78.80     10.78 o
  -5  10   9        9.77        8.42      2.44 o
  -4  10   9       10.63       13.30      3.68 o
  -3  10   9        4.65        4.28      2.54 o
  -2  10   9        0.11        0.14      2.90 o
  -1  10   9       47.98       57.21      4.68 o
   0  10   9       96.96      102.10      5.94 o
   1  10   9        0.01       -0.72      2.46 o
   2  10   9       59.42       65.05      5.14 o
   3  10   9        0.03       -1.95      2.09 o
   4  10   9       17.24       31.60      4.16 o
   5  10   9        5.69       15.65      4.73 o
   6  10   9       26.70       17.95      5.24 o
  -7  11   9        4.79        1.46      2.82 o
  -6  11   9        4.04        2.20      3.89 o
  -5  11   9       43.90       38.66      3.68 o
  -4  11   9       83.77       77.29      5.33 o
  -3  11   9        2.30        2.85      2.61 o
  -2  11   9       63.97       61.16      4.99 o
  -1  11   9      136.58      120.67      6.82 o
   0  11   9       31.27       28.87      3.35 o
   1  11   9       12.62       11.59      2.73 o
   2  11   9        8.24        9.86      2.78 o
   3  11   9       14.04       13.99      2.96 o
   4  11   9        2.39        1.03      3.84 o
   5  11   9       16.53       19.55      5.36 o
  -6  12   9        1.28        1.73      2.85 o
  -5  12   9       36.84       34.28      3.70 o
  -4  12   9       12.63        9.53      3.50 o
  -3  12   9      100.70      114.57      6.78 o
  -2  12   9      107.14      115.03      6.93 o
  -1  12   9        2.94       -1.03      2.91 o
   0  12   9      134.18      131.20      7.60 o
   1  12   9      133.02      126.06      6.40 o
   2  12   9        1.29        1.72      2.78 o
   3  12   9        0.25       -2.24      2.69 o
   4  12   9        1.80        1.32      3.18 o
  -5  13   9       19.47       23.46      3.92 o
  -4  13   9       27.59       29.60      4.22 o
  -3  13   9        0.23        5.52      3.15 o
  -2  13   9       20.08       18.60      3.88 o
  -1  13   9       89.28      109.28      8.64 o
   0  13   9        5.11        4.87      6.52 o
   1  13   9        0.10        1.03      2.84 o
   2  13   9        7.71       13.10      5.18 o
   3  13   9       25.48       26.12      5.51 o
  -4  14   9       20.12       14.86      4.60 o
  -3  14   9        9.82        9.72      4.36 o
  -2  14   9       34.20       43.45      6.07 o
  -1  14   9       28.78       19.40      4.99 o
   0  14   9        9.54        9.22      4.28 o
   1  14   9       22.58       22.71      4.96 o
   2  14   9        2.59        0.10      3.80 o
 -10   0  10        2.64        3.01      7.16 o
  -8   0  10      148.10      155.81     15.90 o
  -6   0  10      316.54      343.14     20.62 o
  -4   0  10       87.13       80.15      5.08 o
  -2   0  10        0.33        6.14      6.88 o
   0   0  10      310.52      330.60     11.88 o
   2   0  10      357.43      331.01     11.88 o
   4   0  10      129.63      133.75     11.46 o
   6   0  10       31.74       35.92      5.42 o
   8   0  10       16.92       11.46      7.16 o
 -10   1  10        0.20       -8.59      5.73 o
  -9   1  10       47.56       60.89      8.81 o
  -8   1  10       31.47       24.66      5.81 o
  -7   1  10      222.96      215.75     18.83 o
  -6   1  10      244.35      263.04     12.66 o
  -5   1  10       89.63       77.21      4.71 o
  -4   1  10      331.09      304.24      7.55 o
  -3   1  10      278.11      247.92      5.44 o
  -2   1  10      415.03      421.82      7.97 o
  -1   1  10        3.41        0.10      1.96 o
   0   1  10        9.76        3.75      2.37 o
   1   1  10        0.71       -0.22      1.46 o
   2   1  10      104.17       93.51      4.41 o
   3   1  10       22.17       19.21      2.61 o
   4   1  10        1.83       -0.32      1.99 o
   5   1  10        2.86        1.66      2.26 o
   6   1  10       12.76        8.54      2.73 o
   7   1  10       55.29       66.01     16.68 o
   8   1  10        3.45       -1.30      4.25 o
 -10   2  10        0.43       -5.30      6.59 o
  -9   2  10        6.39        2.26      2.61 o
  -8   2  10        6.60       10.56      2.86 o
  -7   2  10       17.10       26.46      3.72 o
  -6   2  10      245.56      217.01      7.70 o
  -5   2  10      604.62      564.87     14.08 o
  -4   2  10        0.00       -1.36      1.26 o
  -3   2  10       99.48       87.41      3.45 o
  -2   2  10      868.99      826.81     13.50 o
  -1   2  10      171.24      178.83      6.39 o
   0   2  10       41.54       40.31      2.73 o
   1   2  10       30.14       28.61      2.20 o
   2   2  10       32.91       41.18      3.67 o
   3   2  10       81.34       79.22      4.57 o
   4   2  10       91.30       85.74      4.76 o
   5   2  10       41.42       43.91      3.81 o
   6   2  10      122.74      123.49      7.59 o
   7   2  10        1.97        1.91      7.02 o
   8   2  10       14.31       14.68      5.80 o
 -10   3  10       56.73       77.08      6.55 o
  -9   3  10        0.19        2.77      2.74 o
  -8   3  10       37.28       33.20      4.25 o
  -7   3  10      225.42      224.24      8.39 o
  -6   3  10        6.38        2.45      4.94 o
  -5   3  10       65.46       71.85      4.00 o
  -4   3  10        4.72        6.18      1.50 o
  -3   3  10      235.84      221.75      5.78 o
  -2   3  10        7.88       10.77      1.84 o
  -1   3  10       13.89       12.37      2.06 o
   0   3  10       26.78       23.82      2.29 o
   1   3  10       29.98       28.61      2.14 o
   2   3  10      144.99      142.97      4.62 o
   3   3  10       10.44       10.90      1.84 o
   4   3  10       77.50       72.33      4.41 o
   5   3  10        0.68       -2.50      2.18 o
   6   3  10        6.23       11.13      2.96 o
   7   3  10       38.91       48.34      6.57 o
 -10   4  10        2.24       -1.67      3.46 o
  -9   4  10        0.16       -2.87      4.01 o
  -8   4  10       73.53       74.99      6.31 o
  -7   4  10        7.67        5.50      2.99 o
  -6   4  10       99.70       91.18      4.41 o
  -5   4  10      188.79      191.68      6.40 o
  -4   4  10       37.23       34.52      2.41 o
  -3   4  10       14.89       17.59      2.25 o
  -2   4  10      316.25      302.46      8.97 o
  -1   4  10     1111.32     1114.43     24.86 o
   0   4  10        1.04        0.48      1.90 o
   1   4  10       12.89       12.73      1.64 o
   2   4  10        7.87        6.12      1.56 o
   3   4  10      155.82      148.48      5.65 o
   4   4  10       17.25       15.22      2.75 o
   5   4  10       90.34       92.05      5.26 o
   6   4  10        0.10       -1.05      2.98 o
   7   4  10        0.63        0.70      4.15 o
  -9   5  10        9.92       14.81      4.05 o
  -8   5  10        1.68        5.64      3.31 o
  -7   5  10       64.67       51.61      5.80 o
  -6   5  10       49.39       50.76      4.85 o
  -5   5  10       42.39       41.93      3.74 o
  -4   5  10      704.42      670.26     14.36 o
  -3   5  10      338.33      322.07      8.40 o
  -2   5  10        0.85       -1.23      1.84 o
  -1   5  10       10.82        4.39      1.94 o
   0   5  10      223.73      216.38      6.25 o
   1   5  10        4.38        0.23      1.62 o
   2   5  10       17.84       15.60      2.37 o
   3   5  10       42.01       52.13      3.79 o
   4   5  10        7.03        6.16      2.43 o
   5   5  10        0.09       -2.21      2.27 o
   6   5  10       15.16       15.35      3.73 o
   7   5  10       45.44       35.84      6.12 o
  -9   6  10        0.85        3.39      3.52 o
  -8   6  10        2.49       -1.56      2.95 o
  -7   6  10       30.40       26.26      6.09 o
  -6   6  10      143.98      132.47     13.32 o
  -5   6  10        5.40        7.26      2.01 o
  -4   6  10       36.78       38.10      3.33 o
  -3   6  10        0.06       -2.98      1.99 o
  -2   6  10      278.20      271.65     18.76 o
  -1   6  10       15.65       13.05      5.01 o
   0   6  10        5.41        0.06      1.93 o
   1   6  10        4.36        5.07      2.09 o
   2   6  10        0.06       -0.93      2.17 o
   3   6  10       65.20       71.72      4.81 o
   4   6  10        1.76        2.60      2.25 o
   5   6  10       42.19       32.27      3.54 o
   6   6  10       13.23       17.30      3.94 o
   7   6  10        1.79        1.07      4.61 o
  -9   7  10       23.23       22.19      4.95 o
  -8   7  10        0.65       -1.70      3.07 o
  -7   7  10        0.49        2.31      3.27 o
  -6   7  10        2.58        4.82      3.31 o
  -5   7  10        0.15        1.48      3.53 o
  -4   7  10      133.38      129.03      6.58 o
  -3   7  10      338.16      332.33     11.76 o
  -2   7  10      290.93      284.89     10.90 o
  -1   7  10      105.93       87.90      6.30 o
   0   7  10       88.92       91.02      5.18 o
   1   7  10       39.05       35.96      4.83 o
   2   7  10        1.21        3.33      2.12 o
   3   7  10       12.15       11.83      3.06 o
   4   7  10       12.40        9.09      2.97 o
   5   7  10        4.30        6.52      3.09 o
   6   7  10      173.58      171.81     12.21 o
  -8   8  10        5.28        5.14      3.78 o
  -7   8  10        6.09        7.69      3.75 o
  -6   8  10       75.20       86.27      4.92 o
  -5   8  10      222.55      229.36      7.34 o
  -4   8  10        0.01       -2.66      1.77 o
  -3   8  10        1.52       -1.32      2.44 o
  -2   8  10       15.04       14.28      3.30 o
  -1   8  10       40.11       42.12      4.69 o
   0   8  10      147.95      137.92      6.20 o
   1   8  10      135.07      133.31      9.05 o
   2   8  10        0.28       -1.15      1.90 o
   3   8  10        0.36        3.76      4.08 o
   4   8  10       45.49       48.86      6.96 o
   5   8  10        8.65        4.12      3.90 o
   6   8  10        1.39       -4.40      3.99 o
  -8   9  10       10.47       12.66      6.16 o
  -7   9  10       10.81       12.58      6.59 o
  -6   9  10       40.29       43.22      3.98 o
  -5   9  10       29.80       32.78      3.24 o
  -4   9  10        0.66        1.30      2.56 o
  -3   9  10      175.13      178.61      7.23 o
  -2   9  10        4.64        7.01      3.02 o
  -1   9  10        8.69        6.53      3.17 o
   0   9  10        1.98       -2.03      2.87 o
   1   9  10        8.08        7.98      2.80 o
   2   9  10        9.38        7.18      2.48 o
   3   9  10        6.19        3.35      2.77 o
   4   9  10        0.84       -2.93      4.04 o
   5   9  10       23.33       24.10      5.25 o
   6   9  10       20.82       22.20      7.59 o
  -7  10  10        8.67       10.01      3.05 o
  -6  10  10        3.60       -1.01      2.48 o
  -5  10  10       53.96       58.91      6.36 o
  -4  10  10      111.62      105.48      5.90 o
  -3  10  10        7.99       10.89      2.96 o
  -2  10  10        3.35       -0.21      2.43 o
  -1  10  10       71.60       73.08      5.47 o
   0  10  10        2.29        3.76      3.22 o
   1  10  10        0.02       -0.70      2.45 o
   2  10  10        0.41       -1.26      2.54 o
   3  10  10        8.88        6.95      2.64 o
   4  10  10        3.34       -1.07      3.67 o
   5  10  10       62.80       77.62      8.45 o
  -6  11  10       24.29       30.32      3.93 o
  -5  11  10      141.17      162.37      7.57 o
  -4  11  10       16.39       17.88      3.31 o
  -3  11  10        2.19        0.76      2.53 o
  -2  11  10       16.32       18.81      3.50 o
  -1  11  10        7.30        4.49      2.85 o
   0  11  10        9.58        8.79      3.11 o
   1  11  10       40.66       36.44      5.38 o
   2  11  10        3.00        0.94      2.85 o
   3  11  10        8.72       11.19      2.98 o
   4  11  10        2.52        7.86      4.49 o
  -6  12  10       38.59       39.72      4.68 o
  -5  12  10        2.14        2.48      2.94 o
  -4  12  10        5.92        4.34      2.91 o
  -3  12  10        0.01       -1.47      2.69 o
  -2  12  10       36.58       40.88      4.61 o
  -1  12  10        0.89        1.05      2.83 o
   0  12  10        0.31       -7.30      4.87 o
   1  12  10       17.85       15.65      4.25 o
   2  12  10       66.17       90.17      6.61 o
   3  12  10        0.61       -1.76      3.02 o
  -4  13  10       86.96      102.01      6.82 o
  -3  13  10        0.02       -1.54      2.93 o
  -2  13  10        5.75        2.55      3.74 o
  -1  13  10        0.12       -3.80      4.94 o
   0  13  10       53.65       61.73     10.10 o
   1  13  10        0.30        2.96      3.95 o
   2  13  10        0.06       -2.27      3.59 o
  -2  14  10        0.32        1.89      3.93 o
  -1  14  10        0.34        3.32      6.09 o
   0  14  10        0.55        5.41      4.73 o
  -9   0  11       15.31       17.76      8.45 o
  -7   0  11      106.40      102.40     13.03 o
  -5   0  11      162.73      173.78      7.67 o
  -3   0  11       10.75       22.06      3.44 o
  -1   0  11       52.39       52.01      5.37 o
   1   0  11      124.00      115.35      6.71 o
   3   0  11       25.22       25.18      4.30 o
   5   0  11       25.11       31.30      5.21 o
   7   0  11       29.69       29.64      8.31 o
  -9   1  11       13.91       14.57      5.75 o
  -8   1  11        8.35       14.28      5.21 o
  -7   1  11      259.24      267.03      8.99 o
  -6   1  11      124.22      127.31      6.12 o
  -5   1  11       60.35       60.25      2.82 o
  -4   1  11        1.85        1.13      1.55 o
  -3   1  11       45.46       30.52      2.72 o
  -2   1  11        5.03       11.51      2.19 o
  -1   1  11      260.39      223.16      6.78 o
   0   1  11      478.99      516.18     13.64 o
   1   1  11      217.62      217.47      7.15 o
   2   1  11        0.00       -2.27      1.51 o
   3   1  11        1.05       -2.82      1.88 o
   4   1  11       16.60       25.36      3.19 o
   5   1  11      148.14      152.44      7.42 o
   6   1  11        0.99        2.99      2.74 o
   7   1  11       21.19       28.71      7.09 o
  -9   2  11        7.72        6.15      3.95 o
  -8   2  11       88.92       74.95      6.00 o
  -7   2  11       23.01       30.52      3.57 o
  -6   2  11       13.52       17.37      3.06 o
  -5   2  11      101.50      100.97      4.19 o
  -4   2  11       48.72       58.51      4.32 o
  -3   2  11       15.05        9.45      1.73 o
  -2   2  11       63.02       61.81      3.71 o
  -1   2  11      253.65      243.88      7.17 o
   0   2  11       14.18        9.37      2.45 o
   1   2  11      222.31      229.90      6.72 o
   2   2  11      122.03      132.57      4.58 o
   3   2  11      198.74      193.34      5.67 o
   4   2  11       32.10       39.47      5.06 o
   5   2  11       10.61       18.41      3.19 o
   6   2  11       89.40       91.83      5.69 o
   7   2  11       12.43        6.55      4.77 o
  -9   3  11        5.49       11.50      3.64 o
  -8   3  11        9.97       17.59      6.37 o
  -7   3  11       46.29       49.47      4.48 o
  -6   3  11      248.99      250.63     16.37 o
  -5   3  11        4.99        4.81      1.98 o
  -4   3  11       27.23       30.69      2.70 o
  -3   3  11       35.35       34.43      2.95 o
  -2   3  11       37.36       23.43      2.26 o
  -1   3  11       11.49       14.13      2.61 o
   0   3  11      176.47      166.78      8.55 o
   1   3  11      191.93      201.40      6.18 o
   2   3  11       11.99       15.18      2.32 o
   3   3  11        8.08       11.50      3.27 o
   4   3  11      134.00      153.27      6.33 o
   5   3  11        0.64       -0.20      2.32 o
   6   3  11       17.80       17.89      3.40 o
   7   3  11       28.29       31.76      9.67 o
  -9   4  11        6.19        6.67      3.75 o
  -8   4  11      142.92      159.06     13.46 o
  -7   4  11       18.43       16.59      3.73 o
  -6   4  11      113.21      103.57      7.60 o
  -5   4  11       46.36       47.04      3.25 o
  -4   4  11       12.05        7.75      2.03 o
  -3   4  11       88.26       85.68      4.35 o
  -2   4  11       22.01       22.54      2.88 o
  -1   4  11      119.45      142.87      5.25 o
   0   4  11       30.47       35.00      4.21 o
   1   4  11       28.65       32.33      3.01 o
   2   4  11      296.88      270.83      9.20 o
   3   4  11      110.91      105.75      6.24 o
   4   4  11       65.91       63.13      5.21 o
   5   4  11        5.36        0.72      2.61 o
   6   4  11       74.62       86.01      6.51 o
  -9   5  11        5.66        3.95      3.57 o
  -8   5  11        0.02        2.60      6.66 o
  -7   5  11       66.20       86.58     18.47 o
  -6   5  11      134.38      133.75      8.21 o
  -5   5  11       53.38       62.13      6.78 o
  -4   5  11        2.17        2.70      1.82 o
  -3   5  11      189.65      208.22      6.72 o
  -2   5  11       10.29        6.79      2.28 o
  -1   5  11       11.05        9.16      2.47 o
   0   5  11      431.94      408.29     10.01 o
   1   5  11      111.78      119.39      5.04 o
   2   5  11       74.89       71.64      5.10 o
   3   5  11       47.69       62.25      4.99 o
   4   5  11       48.34       47.09      4.76 o
   5   5  11      162.15      167.44     12.21 o
   6   5  11        0.25        0.92      4.09 o
  -8   6  11        0.77       -1.74      3.18 o
  -7   6  11       26.87       20.96      4.37 o
  -6   6  11        4.60        5.55      3.34 o
  -5   6  11      133.37      142.32      6.09 o
  -4   6  11        7.37       10.55      2.46 o
  -3   6  11       25.25       24.41      3.54 o
  -2   6  11       26.03       21.29      3.53 o
  -1   6  11      107.31      101.59      6.88 o
   0   6  11        5.14        1.86      2.46 o
   1   6  11       41.61       35.84      3.77 o
   2   6  11        4.74        1.98      2.55 o
   3   6  11      159.04      176.17      7.74 o
   4   6  11       16.65       18.48      3.66 o
   5   6  11        9.53       17.57      3.85 o
   6   6  11       11.08        6.94      5.23 o
  -8   7  11        0.88       -4.74      3.16 o
  -7   7  11       56.40       57.80     11.17 o
  -6   7  11        0.21        2.94      2.09 o
  -5   7  11        0.41       -2.31      1.71 o
  -4   7  11      192.15      186.69      9.61 o
  -3   7  11        1.41        2.64      3.51 o
  -2   7  11        4.35        5.08      3.72 o
  -1   7  11        0.08        2.78      4.73 o
   0   7  11        3.87       -0.01      3.65 o
   1   7  11      195.82      191.79     10.76 o
   2   7  11       31.48       22.32      4.55 o
   3   7  11       21.39       25.77      4.15 o
   4   7  11      141.67      153.58      7.88 o
   5   7  11        3.35        3.93      3.99 o
   6   7  11       10.92       16.11      5.01 o
  -8   8  11       29.07       28.19      7.23 o
  -7   8  11       74.70       80.50      7.57 o
  -6   8  11       22.43       30.28      3.42 o
  -5   8  11        0.19       -1.62      1.86 o
  -4   8  11       13.56       16.52      3.98 o
  -3   8  11        5.24        3.88      2.71 o
  -2   8  11        7.51        6.19      2.96 o
  -1   8  11       83.66       78.10      6.32 o
   0   8  11        8.26        9.16      3.54 o
   1   8  11       13.53       10.05      3.00 o
   2   8  11       76.41       78.72      6.71 o
   3   8  11        2.77        1.34      2.80 o
   4   8  11        7.30        4.99      3.22 o
   5   8  11        1.13        4.75      4.20 o
  -7   9  11        5.44        5.65      2.75 o
  -6   9  11       43.71       44.94      4.22 o
  -5   9  11        4.91        1.80      2.13 o
  -4   9  11       60.89       66.39      5.50 o
  -3   9  11        0.31       -0.91      2.25 o
  -2   9  11       74.64       86.66      6.87 o
  -1   9  11        0.16       -2.89      2.71 o
   0   9  11       31.02       26.04     14.61 o
   1   9  11        0.11        0.26      3.09 o
   2   9  11        6.38        1.50      3.20 o
   3   9  11        2.90        4.56      4.26 o
   4   9  11       38.77       47.97      5.14 o
   5   9  11        0.92        0.25      4.24 o
  -6  10  11        1.57       -3.59      2.40 o
  -5  10  11       11.85       11.62      3.11 o
  -4  10  11       17.11       19.38      3.29 o
  -3  10  11        5.56        7.20      2.93 o
  -2  10  11       55.36       55.53      4.88 o
  -1  10  11       16.77        7.62      3.70 o
   0  10  11       27.42       20.79      4.40 o
   1  10  11        3.63        3.05      3.49 o
   2  10  11      109.86      115.61      7.64 o
   3  10  11       16.57       18.51      8.01 o
   4  10  11        0.94       -1.84      3.80 o
  -5  11  11        9.85       12.00      3.44 o
  -4  11  11        5.82        3.98      2.86 o
  -3  11  11       24.04       25.91      3.93 o
  -2  11  11       80.42       79.26      5.90 o
  -1  11  11       12.77       11.13      4.49 o
   0  11  11       41.90       45.53      5.77 o
   1  11  11        0.01       -3.80      3.17 o
   2  11  11        0.21        1.46      2.93 o
   3  11  11       19.97       17.07      5.01 o
  -4  12  11        1.89        1.82      2.99 o
  -3  12  11        0.02        3.32      4.25 o
  -2  12  11        1.11        2.94      4.08 o
  -1  12  11       51.77       56.42      7.09 o
   0  12  11        2.71       -0.16      3.44 o
   1  12  11       47.37       55.37      6.88 o
   2  12  11        0.66        5.62      4.06 o
  -2  13  11        2.51        5.25      3.93 o
  -1  13  11        8.78        7.98      4.06 o
   0  13  11        0.94        3.15      3.95 o
  -8   0  12      216.72      240.88     19.33 o
  -6   0  12        6.39        5.88      2.86 o
  -4   0  12       81.67       84.66      6.19 o
  -2   0  12      376.35      309.43     11.99 o
   0   0  12      509.65      498.57     16.91 o
   2   0  12       39.67       22.91      6.30 o
   4   0  12        3.30        7.59      5.30 o
   6   0  12       44.86       47.38      6.73 o
  -9   1  12       36.18       43.78      7.63 o
  -8   1  12       38.90       41.95      4.12 o
  -7   1  12       22.81       18.26      3.17 o
  -6   1  12      313.62      312.04      8.35 o
  -5   1  12        6.29       12.90      2.22 o
  -4   1  12       19.68       12.14      2.28 o
  -3   1  12        5.68        3.16      2.71 o
  -2   1  12       55.73       61.76      4.38 o
  -1   1  12        1.24        1.81      2.00 o
   0   1  12       54.02       53.95      5.97 o
   1   1  12      109.18      106.91      6.12 o
   2   1  12      209.08      225.27      8.46 o
   3   1  12        5.07        0.78      3.18 o
   4   1  12       14.22       18.26      3.60 o
   5   1  12       15.45       13.06      3.63 o
   6   1  12        3.38        7.75      3.63 o
  -9   2  12        1.46       -3.57      4.02 o
  -8   2  12       42.50       42.53      5.84 o
  -7   2  12      169.51      179.27     12.24 o
  -6   2  12        4.66        2.36      2.19 o
  -5   2  12       84.50       81.50      4.16 o
  -4   2  12       81.97       73.90      4.11 o
  -3   2  12       56.63       52.17      3.61 o
  -2   2  12       18.63       15.96      2.53 o
  -1   2  12       50.69       52.06      4.67 o
   0   2  12       10.01       15.57      2.97 o
   1   2  12       75.09       83.58      5.65 o
   2   2  12      156.11      151.27      6.85 o
   3   2  12       94.26      101.77      8.10 o
   4   2  12       40.39       29.71      4.07 o
   5   2  12       26.49       27.69      4.31 o
   6   2  12        9.36        3.29      5.87 o
  -8   3  12        1.43        2.85      3.38 o
  -7   3  12       52.59       52.01      4.83 o
  -6   3  12       16.94       11.59      2.15 o
  -5   3  12      108.87      117.56      5.02 o
  -4   3  12        1.43        2.85      1.96 o
  -3   3  12       48.19       61.79      3.41 o
  -2   3  12        0.34       -0.65      1.92 o
  -1   3  12      381.59      355.47     10.69 o
   0   3  12      134.98      120.36      6.66 o
   1   3  12      296.12      295.34      9.56 o
   2   3  12        0.24       -0.09      4.65 o
   3   3  12       17.95       14.41      4.15 o
   4   3  12       38.15       44.30      4.84 o
   5   3  12       22.67       27.71      6.13 o
   6   3  12        7.88        0.56      4.13 o
  -8   4  12       46.40       40.21      5.35 o
  -7   4  12      167.78      175.01     21.77 o
  -6   4  12        0.76        1.25      2.58 o
  -5   4  12      164.49      169.32      6.78 o
  -4   4  12        6.38        9.02      2.22 o
  -3   4  12      117.83      106.47      5.14 o
  -2   4  12        2.48        0.37      1.70 o
  -1   4  12      220.51      243.82      8.64 o
   0   4  12      219.63      231.19      8.43 o
   1   4  12        0.36       -1.45      2.17 o
   2   4  12       31.46       40.75      5.32 o
   3   4  12       61.08       66.73      6.62 o
   4   4  12        5.70        8.29      3.35 o
   5   4  12        0.65        1.93      3.21 o
   6   4  12        1.58        0.50      4.25 o
  -8   5  12       20.27       26.31      4.87 o
  -7   5  12       24.91       27.44      4.84 o
  -6   5  12      104.83      100.84      5.33 o
  -5   5  12       43.86       38.21      3.49 o
  -4   5  12       56.30       50.19      3.73 o
  -3   5  12       15.92       16.79      2.69 o
  -2   5  12      494.39      502.90     21.18 o
  -1   5  12       18.11       17.69      2.63 o
   0   5  12        0.93       -0.94      2.26 o
   1   5  12      116.54      112.48      8.05 o
   2   5  12       68.67       79.77      7.04 o
   3   5  12        0.34       -2.75      3.08 o
   4   5  12       30.42       42.43      4.79 o
   5   5  12        3.58        4.47      3.34 o
  -8   6  12       49.95       49.74      6.41 o
  -7   6  12        0.00       -2.07      3.31 o
  -6   6  12       13.40       20.86      7.45 o
  -5   6  12        3.12       -3.19      2.78 o
  -4   6  12      244.04      254.89      8.90 o
  -3   6  12        0.18        0.27      2.23 o
  -2   6  12       20.89       22.29      3.83 o
  -1   6  12        2.80        3.40      3.94 o
   0   6  12      297.62      296.62      9.97 o
   1   6  12       54.86       53.21     12.46 o
   2   6  12        0.02       -4.31      2.87 o
   3   6  12       37.71       47.43      6.07 o
   4   6  12       11.75       10.39      4.30 o
   5   6  12        0.21       -3.36      2.97 o
  -7   7  12        4.24        9.76      4.06 o
  -6   7  12      129.52      139.12      6.51 o
  -5   7  12       10.21        9.95      2.45 o
  -4   7  12        3.70       -1.59      2.27 o
  -3   7  12       83.62       79.83      6.26 o
  -2   7  12       88.64       77.10      6.38 o
  -1   7  12       78.90       69.81      6.24 o
   0   7  12       12.89       11.90      3.18 o
   1   7  12       55.00       58.57      6.36 o
   2   7  12        3.05        3.87      3.54 o
   3   7  12        0.55       -4.43      2.96 o
   4   7  12       17.44       23.05      4.96 o
   5   7  12       11.92       15.47      6.87 o
  -7   8  12       43.92       41.24      6.19 o
  -6   8  12        0.50       -0.31      2.51 o
  -5   8  12       17.86       19.34      3.39 o
  -4   8  12        2.16        3.42      2.63 o
  -3   8  12       48.19       42.75      6.23 o
  -2   8  12        1.08        0.32      2.89 o
  -1   8  12      192.76      199.01      9.96 o
   0   8  12        3.81        4.77      3.36 o
   1   8  12       31.21       28.60      4.45 o
   2   8  12        2.93        4.79      3.54 o
   3   8  12        4.49        9.72      6.30 o
   4   8  12        6.48       10.90      4.60 o
  -6   9  12        0.24       -1.87      2.57 o
  -5   9  12       44.51       52.80      5.93 o
  -4   9  12       10.86       10.23      2.79 o
  -3   9  12      122.41      116.62     10.38 o
  -2   9  12        3.61        6.09      3.51 o
  -1   9  12       47.61       50.15      5.92 o
   0   9  12        2.53        2.91      4.58 o
   1   9  12        2.31       -0.23      2.80 o
   2   9  12       18.99       19.84      4.86 o
   3   9  12       11.96       27.82      9.67 o
  -5  10  12       34.98       23.41     11.03 o
  -4  10  12        7.77        8.26      2.87 o
  -3  10  12        0.00       -1.31      2.66 o
  -2  10  12        0.07       -1.02      2.53 o
  -1  10  12       27.47       23.47      4.67 o
   0  10  12        5.75        7.43      3.78 o
   1  10  12        1.58        1.70      2.84 o
   2  10  12        0.28        1.48      4.08 o
   3  10  12        7.17       -1.29      4.00 o
  -4  11  12        1.14        2.77      4.06 o
  -3  11  12       17.60       13.61      4.09 o
  -2  11  12       50.59       44.15      5.87 o
  -1  11  12       23.02       30.54      6.16 o
   0  11  12        0.01       -4.61      3.39 o
   1  11  12        0.67        2.47      3.64 o
  -1  12  12        1.87       -0.37      3.79 o
  -7   0  13      286.56      325.83     16.47 o
  -5   0  13       13.05        6.99      5.94 o
  -3   0  13       58.26       61.83      8.02 o
  -1   0  13       79.44       83.20      6.88 o
   1   0  13       50.89       54.35      6.01 o
   3   0  13        1.42        1.15      4.87 o
   5   0  13       17.15       21.77      7.45 o
  -8   1  13        2.44       -1.15      3.37 o
  -7   1  13       12.44       18.30      2.80 o
  -6   1  13       53.23       61.37      4.09 o
  -5   1  13      167.69      167.24      6.27 o
  -4   1  13        2.47        3.17      1.99 o
  -3   1  13       21.34       23.24      2.82 o
  -2   1  13       52.18       42.41      3.62 o
  -1   1  13       50.00       47.40      4.80 o
   0   1  13       86.93       76.54      4.74 o
   1   1  13      140.43      131.85      5.91 o
   2   1  13        6.57        3.50      2.85 o
   3   1  13       27.11       32.77      9.31 o
   4   1  13       22.76       26.13      7.81 o
   5   1  13        0.04        3.65      4.05 o
  -8   2  13       33.13       29.13      4.32 o
  -7   2  13      116.50      114.58      5.19 o
  -6   2  13       39.49       33.96      4.23 o
  -5   2  13       59.60       62.42      4.21 o
  -4   2  13      161.81      161.74      6.28 o
  -3   2  13       29.74       20.29      2.75 o
  -2   2  13        0.08       -1.07      2.15 o
  -1   2  13       73.77       72.75      4.55 o
   0   2  13      195.46      200.98      7.02 o
   1   2  13        1.74        3.16      2.60 o
   2   2  13       31.76       35.51      5.94 o
   3   2  13       55.98       57.41      6.48 o
   4   2  13        1.02       -2.65      3.54 o
   5   2  13        5.00       12.17      4.46 o
  -8   3  13       35.77       43.85      4.94 o
  -7   3  13        9.20        6.46      3.34 o
  -6   3  13      252.69      272.09      8.19 o
  -5   3  13        0.25        1.44      1.71 o
  -4   3  13        2.77        4.47      2.21 o
  -3   3  13        0.74        1.96      2.03 o
  -2   3  13      243.90      241.80      7.67 o
  -1   3  13       26.03       25.09      3.15 o
   0   3  13        7.42        7.23      3.16 o
   1   3  13      118.79      110.61      8.23 o
   2   3  13      162.05      168.83      9.72 o
   3   3  13       53.75       58.25      6.58 o
   4   3  13       19.64       20.06      4.96 o
   5   3  13       10.00       15.50      6.37 o
  -7   4  13        2.02       -1.39      2.89 o
  -6   4  13        8.88       10.14      2.58 o
  -5   4  13       66.10       85.73      4.92 o
  -4   4  13      142.75      148.19      6.12 o
  -3   4  13       63.15       50.46      3.38 o
  -2   4  13       41.41       49.23      3.98 o
  -1   4  13       20.47       11.20      3.89 o
   0   4  13      197.78      196.34      8.98 o
   1   4  13       14.15       17.11      4.40 o
   2   4  13        1.57        7.91      3.73 o
   3   4  13        1.77       -1.37      3.54 o
   4   4  13       37.92       21.80      7.88 o
  -7   5  13       25.99       24.88      8.38 o
  -6   5  13      166.14      178.90      7.42 o
  -5   5  13       87.40       84.18      4.96 o
  -4   5  13        0.12        0.05      2.09 o
  -3   5  13      132.11      148.31      6.31 o
  -2   5  13       21.34       21.56      2.66 o
  -1   5  13      286.64      286.93     13.96 o
   0   5  13        0.50        1.46      4.58 o
   1   5  13       93.20       88.75      7.65 o
   2   5  13       72.56       68.20      7.04 o
   3   5  13        0.29       -2.30      3.44 o
   4   5  13        2.66       13.14      4.75 o
  -7   6  13       96.49       86.59      7.98 o
  -6   6  13       14.70       18.74      3.31 o
  -5   6  13      101.90      104.09      6.06 o
  -4   6  13        6.84        6.60      2.82 o
  -3   6  13      170.19      177.52      7.93 o
  -2   6  13        0.80        5.01      3.24 o
  -1   6  13       60.74       61.86      4.99 o
   0   6  13       53.94       61.34      6.43 o
   1   6  13      187.44      182.50     10.12 o
   2   6  13        0.11        1.70      3.47 o
   3   6  13       17.52       17.24      4.85 o
   4   6  13        2.56        8.15      6.73 o
  -6   7  13       27.28       31.26      4.82 o
  -5   7  13       90.23       97.97      6.18 o
  -4   7  13        1.53        4.48      2.99 o
  -3   7  13        5.37        1.45      3.04 o
  -2   7  13       32.27       26.35      7.52 o
  -1   7  13      143.51      155.10      7.51 o
   0   7  13       12.73       12.43      4.19 o
   1   7  13        7.00        4.41      3.99 o
   2   7  13        0.69        1.77      3.70 o
   3   7  13        0.00        3.05      4.80 o
  -6   8  13        0.01        0.98      2.72 o
  -5   8  13       27.90       31.14      4.05 o
  -4   8  13      100.77       94.29      6.42 o
  -3   8  13       19.75       17.19      3.55 o
  -2   8  13       11.74       10.45      6.09 o
  -1   8  13        2.69        2.96      3.49 o
   0   8  13      113.95      109.05      7.38 o
   1   8  13       10.83        7.05      6.59 o
   2   8  13        0.78        3.14      3.77 o
   3   8  13        1.70       -3.65      3.81 o
  -5   9  13       10.00        7.93      3.26 o
  -4   9  13        3.95        5.98      2.81 o
  -3   9  13       10.32        8.20      3.81 o
  -2   9  13      131.22      130.90      9.01 o
  -1   9  13       14.19       11.19      4.09 o
   0   9  13       12.74       16.15      6.17 o
   1   9  13        2.31        1.49      3.81 o
   2   9  13        8.49       13.86      4.86 o
  -3  10  13        2.14        2.13      3.51 o
  -2  10  13       20.50       25.28      5.37 o
  -1  10  13        3.75        0.63      3.51 o
   0  10  13       37.46       37.35      5.65 o
  -6   0  14       80.56       86.27      7.17 o
  -4   0  14       23.22       16.27      7.23 o
  -2   0  14       58.56       66.18      6.95 o
   0   0  14      458.99      463.31     17.06 o
   2   0  14        1.69       -0.14      5.30 o
   4   0  14      147.27      165.27     16.18 o
  -7   1  14        3.56        0.16      2.54 o
  -6   1  14      155.57      177.49      6.91 o
  -5   1  14        7.38        7.42      2.55 o
  -4   1  14       34.73       37.32      3.59 o
  -3   1  14        2.38        2.37      2.14 o
  -2   1  14       52.83       44.38      3.88 o
  -1   1  14       52.23       68.20      4.62 o
   0   1  14       27.82       30.16      3.64 o
   1   1  14       17.58       15.28      3.47 o
   2   1  14      209.31      223.35      9.31 o
   3   1  14        1.31        0.63      4.80 o
   4   1  14        9.32        4.70      4.35 o
  -7   2  14       75.34       81.60      4.92 o
  -6   2  14       22.22       22.33      3.15 o
  -5   2  14        3.80        2.08      2.28 o
  -4   2  14       58.87       61.19      4.43 o
  -3   2  14       71.34       70.57      6.92 o
  -2   2  14       10.75        9.90      2.61 o
  -1   2  14        9.99        7.47      2.63 o
   0   2  14      101.19      110.50      7.23 o
   1   2  14      160.98      183.51      8.43 o
   2   2  14        4.01        5.93      4.15 o
   3   2  14       67.75       79.73      8.10 o
   4   2  14       12.38       19.40      5.34 o
  -7   3  14        7.17       10.06      2.96 o
  -6   3  14       11.70       13.25      4.05 o
  -5   3  14      296.90      311.88      9.39 o
  -4   3  14        0.75        1.20      2.32 o
  -3   3  14        0.40       -1.05      2.20 o
  -2   3  14       14.07       14.78      2.87 o
  -1   3  14      283.86      297.28     10.62 o
   0   3  14       16.16       25.98      3.98 o
   1   3  14      113.35      114.40     12.10 o
   2   3  14        3.14        4.99      4.15 o
   3   3  14      180.90      215.85     11.75 o
  -6   4  14        0.01        1.88      2.37 o
  -5   4  14       36.88       44.60      3.47 o
  -4   4  14       26.70       25.55      3.40 o
  -3   4  14      180.07      183.43     11.08 o
  -2   4  14      111.07      127.86      9.10 o
  -1   4  14        9.74        8.60      3.31 o
   0   4  14       21.65       26.08      6.59 o
   1   4  14      135.34      140.69      9.77 o
   2   4  14        0.09       -3.04      3.59 o
   3   4  14        3.19        3.45      8.16 o
  -6   5  14       69.40       69.10      5.26 o
  -5   5  14       89.53      108.72     11.18 o
  -4   5  14       76.89       87.89      4.99 o
  -3   5  14       11.79       13.31      2.59 o
  -2   5  14      153.69      143.90      6.82 o
  -1   5  14       45.93       44.63     12.82 o
   0   5  14       26.04       39.75     14.61 o
   1   5  14       16.38       14.18      4.45 o
   2   5  14      133.76      146.90     13.03 o
   3   5  14        6.31        6.01      4.40 o
  -5   6  14        2.04        1.80      2.80 o
  -4   6  14      232.84      227.04      9.24 o
  -3   6  14       13.20       15.94      5.33 o
  -2   6  14       53.40       55.94      5.31 o
  -1   6  14       34.46       38.01      7.30 o
   0   6  14      133.81      129.33      9.40 o
   1   6  14        0.29       -1.12      3.87 o
   2   6  14        7.49        6.42      9.09 o
  -5   7  14       28.67       32.08      4.76 o
  -4   7  14        7.58        5.27      3.14 o
  -3   7  14        0.44        2.76      2.97 o
  -2   7  14       56.14       50.80      4.83 o
  -1   7  14       59.66       65.45      6.92 o
   0   7  14       11.93       18.17      4.75 o
   1   7  14        0.51       -0.27      3.74 o
   2   7  14       10.95        3.69      4.25 o
  -4   8  14       43.65       50.92      5.21 o
  -3   8  14      105.39      110.10      7.32 o
  -2   8  14        7.42        4.30      3.74 o
  -1   8  14       12.76        6.53      3.21 o
   0   8  14        8.78       11.22      4.58 o
  -5   0  15       14.99       18.44      4.39 o
  -3   0  15       46.44       53.42      6.26 o
  -1   0  15       88.69      107.47      8.46 o
   1   0  15      120.68      132.61     14.18 o
  -5   1  15       20.25       19.22      3.28 o
  -4   1  15        1.52       -1.39      2.28 o
  -3   1  15       13.54       12.41      3.01 o
  -2   1  15       44.65       48.32      4.22 o
  -1   1  15       96.93      105.07      7.19 o
   0   1  15        0.24        0.54      4.25 o
   1   1  15       36.98       40.45      5.00 o
   2   1  15       14.16       15.10      4.91 o
  -5   2  15        3.39        4.10      2.58 o
  -4   2  15       15.91        9.83      3.12 o
  -3   2  15        4.46        5.84      2.51 o
  -2   2  15        3.88        1.37      2.47 o
  -1   2  15        4.25        4.62      2.68 o
   0   2  15      174.43      189.19      8.73 o
   1   2  15      138.01      155.17      8.72 o
   2   2  15        0.05       -3.59      3.80 o
  -5   3  15        0.13       -2.83      2.85 o
  -4   3  15       50.88       65.95      4.85 o
  -3   3  15        2.03        1.94      2.58 o
  -2   3  15       63.51       67.50      4.97 o
  -1   3  15       10.27       12.70      3.47 o
   0   3  15       26.17       24.22      4.22 o
   1   3  15        7.68        7.73      3.65 o
   2   3  15      124.91      143.47     10.58 o
  -5   4  15       13.14       20.42      3.73 o
  -4   4  15       18.91       24.50      4.30 o
  -3   4  15       23.34       16.49      3.30 o
  -2   4  15       35.61       40.45      4.75 o
  -1   4  15        0.21        0.84      2.80 o
   0   4  15      112.98      114.55      7.60 o
   1   4  15        1.25        4.13      4.05 o
  -4   5  15        6.24        6.57      2.97 o
  -3   5  15        4.33        2.25      3.04 o
  -2   5  15        6.91        5.83      3.23 o
  -1   5  15      117.11      128.68     10.28 o
   0   5  15       31.12       34.64      7.23 o
   1   5  15       20.92       26.17      5.47 o
  -3   6  15       51.68       57.38      5.54 o
  -2   6  15        9.91       13.92      3.77 o
  -1   6  15        0.02       -4.30      2.86 o
  -2   0  16      236.52      277.72     16.68 o
  -2   1  16        2.81        2.86      2.78 o
  -1   1  16       30.01       35.78      4.74 o
 
